# Supplementary material for: Drifting discrete Jovian radio bursts reveal acceleration processes related to Ganymede and the main aurora
Source: Nat Commun. 2023 Oct 3;14:5981. doi: 10.1038/s41467-023-41617-8 (PMC10547699; doi:10.1038/s41467-023-41617-8)
Supplement: Supplementary file 4 — Supplementary data 1 [file 41467_2023_41617_MOESM4_ESM.txt]

ifile	tag	iband	ichunk	I_max	I_max_err	alpha	alpha_err	sigma	sigma_err	chi2	SNR	RD_err	tmin	tmax	fmin	fmax
4.000000000000000000e+00	1.000000000000000000e+00	1.000000000000000000e+00	0.000000000000000000e+00	4.482770860195159912e-01	1.717334426939487457e-02	1.103932571411132812e+02	2.442229837179183960e-01	5.674052715301513672e+00	2.574158608913421631e-01	6.238617002964019775e-03	4.586731549352407455e-03	2.809551078826189041e-03	1.098750019073486328e+01	5.300519987940788269e-02	4.619328975677490234e+00	4.619634151458740234e+00	1.392822265625000000e+01	2.289733886718750000e+01
4.000000000000000000e+00	1.000000000000000000e+00	1.000000000000000000e+00	0.000000000000000000e+00	2.327971160411834717e-01	8.782994933426380157e-03	1.110674133300781250e+02	2.179307192564010620e-01	5.129351139068603516e+00	2.282762676477432251e-01	6.171388551592826843e-03	2.200392074882984161e-03	6.672599702142179012e-04	9.426421165466308594e+00	2.583137527108192444e-02	4.619635105133056641e+00	4.619940280914306641e+00	1.392822265625000000e+01	2.289733886718750000e+01
4.000000000000000000e+00	1.000000000000000000e+00	1.000000000000000000e+00	0.000000000000000000e+00	1.154920682311058044e-01	7.169430609792470932e-03	1.103932571411132812e+02	4.111771285533905029e-01	5.960576057434082031e+00	4.346401691436767578e-01	-2.336960285902023315e-03	1.967464340850710869e-03	5.095765809528529644e-04	5.413386821746826172e+00	2.257380262017250061e-02	4.619940757751464844e+00	4.620245933532714844e+00	1.392822265625000000e+01	2.289733886718750000e+01
4.000000000000000000e+00	1.000000000000000000e+00	1.000000000000000000e+00	0.000000000000000000e+00	3.600639998912811279e-01	1.420713495463132858e-02	1.090449447631835938e+02	1.759299486875534058e-01	3.883612871170043945e+00	1.819466352462768555e-01	9.438026463612914085e-04	3.024988574907183647e-03	1.347538316622376442e-03	9.859069824218750000e+00	3.670883178710937500e-02	4.620246410369873047e+00	4.620551586151123047e+00	1.392822265625000000e+01	2.289733886718750000e+01
4.000000000000000000e+00	1.000000000000000000e+00	1.000000000000000000e+00	0.000000000000000000e+00	1.059265360236167908e-01	5.263292696326971054e-03	1.110674133300781250e+02	5.421664118766784668e-01	9.991273880004882812e+00	6.084651947021484375e-01	-1.086794305592775345e-02	2.100304700434207916e-03	4.414839495439082384e-04	5.143629074096679688e+00	2.101152017712593079e-02	4.620552539825439453e+00	4.620857715606689453e+00	1.392822265625000000e+01	2.289733886718750000e+01
4.000000000000000000e+00	1.000000000000000000e+00	1.000000000000000000e+00	0.000000000000000000e+00	1.271433532238006592e-01	9.553140960633754730e-03	1.103932571411132812e+02	4.183350801467895508e-01	5.032398700714111328e+00	4.374104440212249756e-01	5.708169192075729370e-03	2.346043707802891731e-03	7.654923829250037670e-04	4.581851959228515625e+00	2.766753360629081726e-02	4.620858192443847656e+00	4.621163368225097656e+00	1.392822265625000000e+01	2.289733886718750000e+01
4.000000000000000000e+00	1.000000000000000000e+00	1.000000000000000000e+00	0.000000000000000000e+00	3.632197678089141846e-01	1.023777108639478683e-02	1.110674133300781250e+02	1.535234153270721436e-01	4.861160278320312500e+00	1.603016406297683716e-01	3.709965618327260017e-03	2.474314766004681587e-03	8.575650281272828579e-04	1.507960700988769531e+01	2.928421087563037872e-02	4.621164321899414062e+00	4.621469020843505859e+00	1.392822265625000000e+01	2.289733886718750000e+01
4.000000000000000000e+00	1.000000000000000000e+00	1.000000000000000000e+00	1.000000000000000000e+00	5.577031150460243225e-02	1.026463322341442108e-02	1.609550476074218750e+02	5.626582503318786621e-01	2.641718626022338867e+00	5.719437003135681152e-01	3.409979690331965685e-04	1.751653617247939110e-03	4.883655346930027008e-04	2.449438571929931641e+00	2.209899388253688812e-02	4.621469974517822266e+00	4.621775150299072266e+00	1.392822265625000000e+01	2.289733886718750000e+01
4.000000000000000000e+00	1.000000000000000000e+00	1.000000000000000000e+00	1.000000000000000000e+00	6.161364540457725525e-02	4.644304048269987106e-03	1.178089904785156250e+02	8.415895104408264160e-01	1.018380832672119141e+01	9.483911991119384766e-01	-2.816094085574150085e-03	1.887036371044814587e-03	3.502384352032095194e-04	3.520243644714355469e+00	1.871465891599655151e-02	4.621775627136230469e+00	4.622080802917480469e+00	1.392822265625000000e+01	2.289733886718750000e+01
4.000000000000000000e+00	1.000000000000000000e+00	1.000000000000000000e+00	1.000000000000000000e+00	1.721447408199310303e-01	9.560622274875640869e-03	1.110674133300781250e+02	3.564832210540771484e-01	5.776772975921630859e+00	3.759962618350982666e-01	-1.316758221946656704e-03	2.570209326222538948e-03	8.792079752311110497e-04	6.914463043212890625e+00	2.965144254267215729e-02	4.622081756591796875e+00	4.622386932373046875e+00	1.392822265625000000e+01	2.289733886718750000e+01
