# Supplementary material for: Drifting discrete Jovian radio bursts reveal acceleration processes related to Ganymede and the main aurora
Source: Nat Commun. 2023 Oct 3;14:5981. doi: 10.1038/s41467-023-41617-8 (PMC10547699; doi:10.1038/s41467-023-41617-8)
Supplement: Supplementary file 5 — Source data [file 41467_2023_41617_MOESM5_ESM.xlsx]

## Sheet: Figure 1a
Figure 1a
		cml angle	io phase angle
	Io (LH)	351.45	241.911
		351.461	241.914
		351.495	241.921
		351.506	241.924
		351.595	241.944
		351.694	241.968
		351.827	241.999
		351.883	242.011
		351.983	242.035
		352.027	242.045
		352.071	242.055
		352.127	242.068
		352.238	242.094
		352.293	242.107
		352.327	242.114
		352.415	242.135
		352.449	242.143
		352.493	242.153
		352.748	242.212
		352.815	242.228
		352.848	242.235
		352.87	242.241
		352.881	242.243
		352.903	242.248
		352.937	242.256
		352.959	242.261
		353.003	242.271
		353.014	242.274
		353.025	242.277
		353.036	242.279
		353.059	242.284
		353.081	242.29
		353.092	242.292
		353.103	242.295
		353.125	242.3
		353.136	242.302
		353.147	242.305
		353.181	242.313
		353.203	242.318
		353.358	242.354
		353.38	242.359
		353.391	242.362
		353.402	242.364
		353.414	242.367
		353.425	242.369
		353.447	242.374
		353.458	242.377
		353.558	242.4
		353.602	242.411
		353.78	242.452
		353.802	242.457
		353.824	242.462
		353.891	242.477
		353.902	242.48
		353.913	242.483
		353.924	242.485
		353.935	242.488
		353.946	242.49
		353.957	242.493
		353.968	242.496
		353.979	242.498
		353.99	242.501
		354.013	242.506
		354.09	242.524
		354.101	242.526
		354.112	242.529
		354.123	242.532
		354.135	242.534
		354.146	242.537
		354.157	242.539
		354.179	242.544
		354.19	242.547
		354.212	242.552
		354.223	242.555
		354.245	242.56
		354.268	242.565
		354.312	242.575
		354.367	242.588
		354.412	242.599
		354.456	242.609
		354.478	242.614
		354.489	242.617
		354.501	242.619
		354.534	242.627
		354.556	242.632
		354.567	242.635
		354.578	242.637
		354.589	242.64
		354.645	242.653
		354.678	242.66
		354.722	242.671
		354.8	242.689
		354.811	242.691
		354.822	242.694
		354.833	242.696
		354.855	242.702
		354.878	242.707
		354.889	242.709
		354.911	242.714
		354.922	242.717
		354.933	242.72
		354.944	242.722
		354.955	242.725
		354.966	242.727
		354.978	242.73
		354.989	242.732
		355	242.735
		355.011	242.738
		355.022	242.74
		355.066	242.75
		355.077	242.753
		355.111	242.761
		355.122	242.763
		355.133	242.766
		355.144	242.768
		355.177	242.776
		355.188	242.779
		355.288	242.802
		355.377	242.823
		355.41	242.83
		355.421	242.833
		355.432	242.835
		355.443	242.838
		355.454	242.841
		355.488	242.848
		355.499	242.851
		355.521	242.856
		355.532	242.859
		355.543	242.861
		355.554	242.864
		355.565	242.866
		355.576	242.869
		355.588	242.871
		355.599	242.874
		355.621	242.879
		355.643	242.884
		355.665	242.89
		355.776	242.915
		355.809	242.923
		355.931	242.951
		355.942	242.954
		355.954	242.956
		355.965	242.959
		355.976	242.962
		355.987	242.964
		355.998	242.967
		356.009	242.969
		356.02	242.972
		356.031	242.974
		356.053	242.98
		356.064	242.982
		356.098	242.99
		356.109	242.993
		356.564	243.098
		356.608	243.108
		356.619	243.111
		356.663	243.121
		356.675	243.124
		356.686	243.126
		356.697	243.129
		356.708	243.132
		356.719	243.134
		356.73	243.137
		356.741	243.139
		356.752	243.142
		356.774	243.147
		356.785	243.15
		356.819	243.157
		356.83	243.16
		356.841	243.162
		356.852	243.165
		356.863	243.168
		356.874	243.17
		356.885	243.173
		356.919	243.181
		356.963	243.191
		356.974	243.193
		356.996	243.199
		357.007	243.201
		357.018	243.204
		357.029	243.206
		357.041	243.209
		357.052	243.211
		357.063	243.214
		357.074	243.217
		357.085	243.219
		357.107	243.224
		357.14	243.232
		357.207	243.247
		357.229	243.253
		357.251	243.258
		357.262	243.26
		357.44	243.302
		357.451	243.304
		357.473	243.309
		357.495	243.314
		357.518	243.32
		357.529	243.322
		357.54	243.325
		357.584	243.335
		357.606	243.34
		357.64	243.348
		357.684	243.358
		357.728	243.368
		357.739	243.371
		357.75	243.374
		357.762	243.376
		357.795	243.384
		357.806	243.387
		357.817	243.389
		357.828	243.392
		357.839	243.394
		357.85	243.397
		357.861	243.399
		357.872	243.402
		357.884	243.405
		357.906	243.41
		357.917	243.412
		357.994	243.43
		358.006	243.433
		358.083	243.451
		358.261	243.492
		351.45	241.911
		351.461	241.914
		351.495	241.921
		351.506	241.924
		351.595	241.944
		351.694	241.968
		351.827	241.999
		351.883	242.011
		351.983	242.035
		352.027	242.045
		352.071	242.055
		352.127	242.068
		352.238	242.094
		352.293	242.107
		352.327	242.114
		352.415	242.135
		352.449	242.143
		352.493	242.153
		352.748	242.212
		352.815	242.228
		352.848	242.235
		352.87	242.241
		352.881	242.243
		352.903	242.248
		352.937	242.256
		352.959	242.261
		353.003	242.271
		353.014	242.274
		353.025	242.277
		353.036	242.279
		353.059	242.284
		353.081	242.29
		353.092	242.292
		353.103	242.295
		353.125	242.3
		353.136	242.302
		353.147	242.305
		353.181	242.313
		353.203	242.318
		353.358	242.354
		353.38	242.359
		353.391	242.362
		353.402	242.364
		353.414	242.367
		353.425	242.369
		353.447	242.374
		353.458	242.377
		353.558	242.4
		353.602	242.411
		353.78	242.452
		353.802	242.457
		353.824	242.462
		353.891	242.477
		353.902	242.48
		353.913	242.483
		353.924	242.485
		353.935	242.488
		353.946	242.49
		353.957	242.493
		353.968	242.496
		353.979	242.498
		353.99	242.501
		354.013	242.506
		354.09	242.524
		354.101	242.526
		354.112	242.529
		354.123	242.532
		354.135	242.534
		354.146	242.537
		354.157	242.539
		354.179	242.544
		354.19	242.547
		354.212	242.552
		354.223	242.555
		354.245	242.56
		354.268	242.565
		354.312	242.575
		354.367	242.588
		354.412	242.599
		354.456	242.609
		354.478	242.614
		354.489	242.617
		354.501	242.619
		354.534	242.627
		354.556	242.632
		354.567	242.635
		354.578	242.637
		354.589	242.64
		354.645	242.653
		354.678	242.66
		354.722	242.671
		354.8	242.689
		354.811	242.691
		354.822	242.694
		354.833	242.696
		354.855	242.702
		354.878	242.707
		354.889	242.709
		354.911	242.714
		354.922	242.717
		354.933	242.72
		354.944	242.722
		354.955	242.725
		354.966	242.727
		354.978	242.73
		354.989	242.732
		355	242.735
		355.011	242.738
		355.022	242.74
		355.066	242.75
		355.077	242.753
		355.111	242.761
		355.122	242.763
		355.133	242.766
		355.144	242.768
		355.177	242.776
		355.188	242.779
		355.288	242.802
		355.377	242.823
		355.41	242.83
		355.421	242.833
		355.432	242.835
		355.443	242.838
		355.454	242.841
		355.488	242.848
		355.499	242.851
		355.521	242.856
		355.532	242.859
		355.543	242.861
		355.554	242.864
		355.565	242.866
		355.576	242.869
		355.588	242.871
		355.599	242.874
		355.621	242.879
		355.643	242.884
		355.665	242.89
		355.776	242.915
		355.809	242.923
		355.931	242.951
		355.942	242.954
		355.954	242.956
		355.965	242.959
		355.976	242.962
		355.987	242.964
		355.998	242.967
		356.009	242.969
		356.02	242.972
		356.031	242.974
		356.053	242.98
		356.064	242.982
		356.098	242.99
		356.109	242.993
		356.564	243.098
		356.608	243.108
		356.619	243.111
		356.663	243.121
		356.675	243.124
		356.686	243.126
		356.697	243.129
		356.708	243.132
		356.719	243.134
		356.73	243.137
		356.741	243.139
		356.752	243.142
		356.774	243.147
		356.785	243.15
		356.819	243.157
		356.83	243.16
		356.841	243.162
		356.852	243.165
		356.863	243.168
		356.874	243.17
		356.885	243.173
		356.919	243.181
		356.963	243.191
		356.974	243.193
		356.996	243.199
		357.007	243.201
		357.018	243.204
		357.029	243.206
		357.041	243.209
		357.052	243.211
		357.063	243.214
		357.074	243.217
		357.085	243.219
		357.107	243.224
		357.14	243.232
		357.207	243.247
		357.229	243.253
		357.251	243.258
		357.262	243.26
		357.44	243.302
		357.451	243.304
		357.473	243.309
		357.495	243.314
		357.518	243.32
		357.529	243.322
		357.54	243.325
		357.584	243.335
		357.606	243.34
		357.64	243.348
		357.684	243.358
		357.728	243.368
		357.739	243.371
		357.75	243.374
		357.762	243.376
		357.795	243.384
		357.806	243.387
		357.817	243.389
		357.828	243.392
		357.839	243.394
		357.85	243.397
		357.861	243.399
		357.872	243.402
		357.884	243.405
		357.906	243.41
		357.917	243.412
		357.994	243.43
		358.006	243.433
		358.083	243.451
		358.261	243.492
		358.316	243.505
		358.327	243.508
		358.338	243.51
		358.394	243.523
		358.427	243.531
		358.46	243.538
		358.482	243.544
		358.505	243.549
		358.516	243.551
		358.582	243.567
		358.605	243.572
		358.682	243.59
		358.76	243.608
		358.771	243.611
		358.782	243.613
		358.793	243.616
		358.826	243.623
		358.837	243.626
		358.882	243.636
		358.893	243.639
		358.904	243.641
		358.915	243.644
		358.926	243.647
		358.937	243.649
		358.948	243.652
		358.959	243.654
		358.982	243.659
		358.993	243.662
		359.015	243.667
		359.026	243.67
		359.048	243.675
		359.081	243.683
		359.104	243.688
		359.115	243.69
		359.137	243.696
		359.148	243.698
		359.159	243.701
		359.17	243.703
		359.181	243.706
		359.203	243.711
		359.215	243.714
		359.281	243.729
		359.325	243.739
		359.381	243.752
		359.481	243.775
		359.492	243.778
		359.558	243.793
		359.581	243.799
		359.603	243.804
		359.647	243.814
		359.669	243.819
		359.68	243.822
		359.725	243.832
		359.747	243.837
		359.791	243.847
		359.825	243.855
		359.936	243.881
		359.947	243.884
		0.101892	243.92
		0.112994	243.922
		0.20171	243.943
		0.223898	243.948
		0.246085	243.953
		0.25717	243.956
		0.279358	243.961
		0.290461	243.963
		0.301546	243.966
		0.312631	243.968
		0.323733	243.971
		0.334818	243.974
		0.345904	243.976
		0.357006	243.979
		0.368091	243.981
		0.379193	243.984
		0.390279	243.987
		0.412466	243.992
		0.423551	243.994
		0.479012	244.007
		0.501199	244.012
		0.512284	244.015
		0.523369	244.017
		0.545557	244.023
		0.567745	244.028
		0.578847	244.03
		0.589932	244.033
		0.601018	244.035
		0.61212	244.038
		0.623205	244.041
		0.63429	244.043
		0.645392	244.046
		0.656478	244.048
		0.667563	244.051
		0.678665	244.053
		0.68975	244.056
		0.700853	244.059
		0.711938	244.061
		0.734126	244.066
		0.745211	244.069
		0.756313	244.071
		0.767399	244.074
		0.778484	244.077
		0.789586	244.079
		0.811756	244.084
		0.822859	244.087
		0.833944	244.09
		0.856131	244.095
		0.878319	244.1
		0.900507	244.105
		0.911592	244.108
		0.922677	244.11
		0.933779	244.113
		0.955949	244.118
		0.98924	244.126
		1.00032	244.128
		1.01141	244.131
		1.02251	244.133
		1.0447	244.138
		1.05579	244.141
		1.07797	244.146
		1.08906	244.149
		1.10014	244.151
		1.12233	244.156
		1.13342	244.159
		1.14452	244.162
		1.16671	244.167
		1.17779	244.169
		1.18889	244.172
		1.19998	244.175
		1.21106	244.177
		1.22217	244.18
		1.23325	244.182
		1.24434	244.185
		1.25544	244.187
		1.26652	244.19
		1.27761	244.193
		1.28871	244.195
		1.2998	244.198
		1.3109	244.2
		1.32198	244.203
		1.33309	244.205
		1.34417	244.208
		1.35526	244.211
		1.36636	244.213
		1.37744	244.216
		1.38853	244.218
		1.39963	244.221
		1.41072	244.223
		1.4218	244.226
		1.4329	244.229
		1.44399	244.231
		1.45509	244.234
		1.46618	244.236
		1.47726	244.239
		1.48837	244.241
		1.49945	244.244
		1.51055	244.247
		1.53272	244.252
		1.55491	244.257
		1.566	244.259
		1.59929	244.267
		1.61037	244.27
		1.62146	244.272
		1.63256	244.275
		1.64364	244.278
		1.65475	244.28
		1.66583	244.283
		1.67692	244.285
		1.68802	244.288
		1.6991	244.29
		1.71019	244.293
		1.72129	244.296
		1.73238	244.298
		1.74346	244.301
		1.75456	244.303
		1.76565	244.306
		1.77675	244.308
		1.78784	244.311
		1.79894	244.314
		1.81002	244.316
		1.82111	244.319
		1.83221	244.321
		1.8433	244.324
		1.85438	244.326
		1.86548	244.329
		1.87657	244.332
		1.88766	244.334
		1.89876	244.337
		1.90984	244.339
		1.92095	244.342
		1.93203	244.344
		1.94312	244.347
		1.95422	244.35
		1.9653	244.352
		1.97641	244.355
		1.98749	244.357
		1.99858	244.36
		2.00968	244.362
		2.02076	244.365
		2.03185	244.368
		2.04295	244.37
		2.05404	244.373
		2.06514	244.375
		2.07622	244.378
		2.08731	244.381
		2.09841	244.383
		2.1095	244.386
		2.1206	244.388
		2.13168	244.391
		2.14277	244.393
		2.15387	244.396
		2.16496	244.399
		2.17604	244.401
		2.18714	244.404
		2.19823	244.406
		2.20933	244.409
		2.22042	244.411
		2.2426	244.417
		2.25369	244.419
		2.26479	244.422
		2.27588	244.424
		2.28696	244.427
		2.29806	244.429
		2.30915	244.432
		2.32024	244.435
		2.33134	244.437
		2.35351	244.442
		2.36461	244.445
		2.3757	244.447
		2.3868	244.45
		2.39788	244.453
		2.40899	244.455
		2.42007	244.458
		2.44226	244.463
		2.45334	244.465
		2.46443	244.468
		2.47553	244.471
		2.48662	244.473
		2.4977	244.476
		2.5088	244.478
		2.51989	244.481
		2.53099	244.484
		2.55316	244.489
		2.56426	244.491
		2.57535	244.494
		2.61972	244.504
		2.63081	244.507
		2.64189	244.509
		2.653	244.512
		2.66408	244.514
		2.67518	244.517
		2.68627	244.52
		2.69736	244.522
		2.70846	244.525
		2.71954	244.527
		2.73064	244.53
		2.74173	244.532
		2.75282	244.535
		2.76392	244.538
		2.78609	244.543
		2.79719	244.545
		2.80828	244.548
		2.81938	244.55
		2.83046	244.553
		2.85265	244.558
		2.86374	244.561
		2.87484	244.563
		2.88592	244.566
		2.89701	244.568
		2.90811	244.571
		2.9192	244.574
		2.93028	244.576
		2.94138	244.579
		2.95247	244.581
		2.96355	244.584
		2.97466	244.587
		2.98574	244.589
		2.99684	244.592
		3.00793	244.594
		3.01903	244.597
		3.03012	244.599
		3.0412	244.602
		3.0523	244.605
		3.06339	244.607
		3.07447	244.61
		3.08558	244.612
		3.09666	244.615
		3.10775	244.617
		3.11885	244.62
		3.17431	244.633
		3.1854	244.635
		3.21867	244.643
		3.22977	244.646
		3.24086	244.648
		3.25194	244.651
		3.26304	244.653
		3.27413	244.656
		3.28523	244.659
		3.29632	244.661
		3.3074	244.664
		3.3185	244.666
		3.32959	244.669
		3.34069	244.672
		3.35178	244.674
		3.36286	244.677
		3.37396	244.679
		3.38505	244.682
		3.39613	244.684
		3.40724	244.687
		3.41832	244.69
		3.47378	244.702
		3.50705	244.71
		3.52924	244.715
		3.59579	244.731
		3.60689	244.733
		3.61798	244.736
		3.62908	244.738
		3.64016	244.741
		3.65125	244.744
		3.66235	244.746
		3.67344	244.749
		3.68452	244.751
		3.69562	244.754
		3.70671	244.756
		3.71779	244.759
		3.7289	244.762
		3.73998	244.764
		3.75108	244.767
		3.76217	244.769
		3.78436	244.775
		3.79544	244.777
		3.80654	244.78
		3.81763	244.782
		3.82871	244.785
		3.83982	244.787
		3.8509	244.79
		3.86199	244.793
		3.87309	244.795
		3.88417	244.798
		3.93963	244.811
		3.95074	244.813
		3.96182	244.816
		3.97291	244.818
		3.98401	244.821
		3.9951	244.823
		4.00618	244.826
		4.01728	244.829
		4.02837	244.831
		4.03945	244.834
		4.05056	244.836
		4.06164	244.839
		4.07274	244.841
		4.08383	244.844
		4.09493	244.847
		4.10602	244.849
		4.1171	244.852
		4.1282	244.854
		4.13929	244.857
		4.15037	244.859
		4.16148	244.862
		4.17256	244.865
		4.18365	244.867
		4.19475	244.87
		4.20583	244.872
		4.21694	244.875
		4.22802	244.878
		4.23912	244.88
		4.25021	244.883
		4.26129	244.885
		4.2724	244.888
		4.28348	244.89
		4.29457	244.893
		4.30567	244.896
		4.31675	244.898
		4.32784	244.901
		4.33894	244.903
		4.35003	244.906
		4.36113	244.908
		4.37221	244.911
		4.3833	244.914
		4.3944	244.916
		4.40549	244.919
		4.41659	244.921
		4.42768	244.924
		4.43876	244.926
		4.44986	244.929
		4.46095	244.932
		4.47203	244.934
		4.48314	244.937
		4.49422	244.939
		4.50532	244.942
		4.51641	244.944
		4.52749	244.947
		4.5386	244.95
		4.54968	244.952
		4.56078	244.955
		4.57187	244.957
		4.58295	244.96
		4.59406	244.962
		4.60514	244.965
		4.61623	244.968
		4.62733	244.97
		4.63841	244.973
		4.6495	244.975
		4.6606	244.978
		4.67169	244.981
		4.68279	244.983
		4.69387	244.986
		4.70498	244.988
		4.71606	244.991
		4.72715	244.993
		4.73825	244.996
		4.74933	244.999
		4.76042	245.001
		4.77152	245.004
		4.78261	245.006
		4.79369	245.009
		4.80479	245.011
		4.81588	245.014
		4.82698	245.017
		4.83807	245.019
		4.87134	245.027
		4.88244	245.029
		4.90461	245.035
		4.91572	245.037
		4.94899	245.045
		4.96007	245.047
		4.98226	245.053
		4.99336	245.055
		5.00445	245.058
		5.01553	245.06
		5.02664	245.063
		5.05991	245.071
		5.09318	245.078
		5.10427	245.081
		5.17083	245.096
		5.18191	245.099
		5.193	245.102
		351.45	241.911
		351.461	241.914
		351.495	241.921
		351.506	241.924
		351.595	241.944
		351.694	241.968
		351.827	241.999
		351.883	242.011
		351.983	242.035
		352.027	242.045
		352.071	242.055
		352.127	242.068
		352.238	242.094
		352.293	242.107
		352.327	242.114
		352.415	242.135
		352.449	242.143
		352.493	242.153
		352.748	242.212
		352.815	242.228
		352.848	242.235
		352.87	242.241
		352.881	242.243
		352.903	242.248
		352.937	242.256
		352.959	242.261
		353.003	242.271
		353.014	242.274
		353.025	242.277
		353.036	242.279
		353.059	242.284
		353.081	242.29
		353.092	242.292
		353.103	242.295
		353.125	242.3
		353.136	242.302
		353.147	242.305
		353.181	242.313
		353.203	242.318
		353.358	242.354
		353.38	242.359
		353.391	242.362
		353.402	242.364
		353.414	242.367
		353.425	242.369
		353.447	242.374
		353.458	242.377
		353.558	242.4
		353.602	242.411
		353.78	242.452
		353.802	242.457
		353.824	242.462
		353.891	242.477
		353.902	242.48
		353.913	242.483
		353.924	242.485
		353.935	242.488
		353.946	242.49
		353.957	242.493
		353.968	242.496
		353.979	242.498
		353.99	242.501
		354.013	242.506
		354.09	242.524
		354.101	242.526
		354.112	242.529
		354.123	242.532
		354.135	242.534
		354.146	242.537
		354.157	242.539
		354.179	242.544
		354.19	242.547
		354.212	242.552
		354.223	242.555
		354.245	242.56
		354.268	242.565
		354.312	242.575
		354.367	242.588
		354.412	242.599
		354.456	242.609
		354.478	242.614
		354.489	242.617
		354.501	242.619
		354.534	242.627
		354.556	242.632
		354.567	242.635
		354.578	242.637
		354.589	242.64
		354.645	242.653
		354.678	242.66
		354.722	242.671
		354.8	242.689
		354.811	242.691
		354.822	242.694
		354.833	242.696
		354.855	242.702
		354.878	242.707
		354.889	242.709
		354.911	242.714
		354.922	242.717
		354.933	242.72
		354.944	242.722
		354.955	242.725
		354.966	242.727
		354.978	242.73
		354.989	242.732
		355	242.735
		355.011	242.738
		355.022	242.74
		355.066	242.75
		355.077	242.753
		355.111	242.761
		355.122	242.763
		355.133	242.766
		355.144	242.768
		355.177	242.776
		355.188	242.779
		355.288	242.802
		355.377	242.823
		355.41	242.83
		355.421	242.833
		355.432	242.835
		355.443	242.838
		355.454	242.841
		355.488	242.848
		355.499	242.851
		355.521	242.856
		355.532	242.859
		355.543	242.861
		355.554	242.864
		355.565	242.866
		355.576	242.869
		355.588	242.871
		355.599	242.874
		355.621	242.879
		355.643	242.884
		355.665	242.89
		355.776	242.915
		355.809	242.923
		355.931	242.951
		355.942	242.954
		355.954	242.956
		355.965	242.959
		355.976	242.962
		355.987	242.964
		355.998	242.967
		356.009	242.969
		356.02	242.972
		356.031	242.974
		356.053	242.98
		356.064	242.982
		356.098	242.99
		356.109	242.993
		356.564	243.098
		356.608	243.108
		356.619	243.111
		356.663	243.121
		356.675	243.124
		356.686	243.126
		356.697	243.129
		356.708	243.132
		356.719	243.134
		356.73	243.137
		356.741	243.139
		356.752	243.142
		356.774	243.147
		356.785	243.15
		356.819	243.157
		356.83	243.16
		356.841	243.162
		356.852	243.165
		356.863	243.168
		356.874	243.17
		356.885	243.173
		356.919	243.181
		356.963	243.191
		356.974	243.193
		356.996	243.199
		357.007	243.201
		357.018	243.204
		357.029	243.206
		357.041	243.209
		357.052	243.211
		357.063	243.214
		357.074	243.217
		357.085	243.219
		357.107	243.224
		357.14	243.232
		357.207	243.247
		357.229	243.253
		357.251	243.258
		357.262	243.26
		357.44	243.302
		357.451	243.304
		357.473	243.309
		357.495	243.314
		357.518	243.32
		357.529	243.322
		357.54	243.325
		357.584	243.335
		357.606	243.34
		357.64	243.348
		357.684	243.358
		357.728	243.368
		357.739	243.371
		357.75	243.374
		357.762	243.376
		357.795	243.384
		357.806	243.387
		357.817	243.389
		357.828	243.392
		357.839	243.394
		357.85	243.397
		357.861	243.399
		357.872	243.402
		357.884	243.405
		357.906	243.41
		357.917	243.412
		357.994	243.43
		358.006	243.433
		358.083	243.451
		358.261	243.492
		358.316	243.505
		358.327	243.508
		358.338	243.51
		358.394	243.523
		358.427	243.531
		358.46	243.538
		358.482	243.544
		358.505	243.549
		358.516	243.551
		358.582	243.567
		358.605	243.572
		358.682	243.59
		358.76	243.608
		358.771	243.611
		358.782	243.613
		358.793	243.616
		358.826	243.623
		358.837	243.626
		358.882	243.636
		358.893	243.639
		358.904	243.641
		358.915	243.644
		358.926	243.647
		358.937	243.649
		358.948	243.652
		358.959	243.654
		358.982	243.659
		358.993	243.662
		359.015	243.667
		359.026	243.67
		359.048	243.675
		359.081	243.683
		359.104	243.688
		359.115	243.69
		359.137	243.696
		359.148	243.698
		359.159	243.701
		359.17	243.703
		359.181	243.706
		359.203	243.711
		359.215	243.714
		359.281	243.729
		359.325	243.739
		359.381	243.752
		359.481	243.775
		359.492	243.778
		359.558	243.793
		359.581	243.799
		359.603	243.804
		359.647	243.814
		359.669	243.819
		359.68	243.822
		359.725	243.832
		359.747	243.837
		359.791	243.847
		359.825	243.855
		359.936	243.881
		359.947	243.884
		0.101892	243.92
		0.112994	243.922
		0.20171	243.943
		0.223898	243.948
		0.246085	243.953
		0.25717	243.956
		0.279358	243.961
		0.290461	243.963
		0.301546	243.966
		0.312631	243.968
		0.323733	243.971
		0.334818	243.974
		0.345904	243.976
		0.357006	243.979
		0.368091	243.981
		0.379193	243.984
		0.390279	243.987
		0.412466	243.992
		0.423551	243.994
		0.479012	244.007
		0.501199	244.012
		0.512284	244.015
		0.523369	244.017
		0.545557	244.023
		0.567745	244.028
		0.578847	244.03
		0.589932	244.033
		0.601018	244.035
		0.61212	244.038
		0.623205	244.041
		0.63429	244.043
		0.645392	244.046
		0.656478	244.048
		0.667563	244.051
		0.678665	244.053
		0.68975	244.056
		0.700853	244.059
		0.711938	244.061
		0.734126	244.066
		0.745211	244.069
		0.756313	244.071
		0.767399	244.074
		0.778484	244.077
		0.789586	244.079
		0.811756	244.084
		0.822859	244.087
		0.833944	244.09
		0.856131	244.095
		0.878319	244.1
		0.900507	244.105
		0.911592	244.108
		0.922677	244.11
		0.933779	244.113
		0.955949	244.118
		0.98924	244.126
		1.00032	244.128
		1.01141	244.131
		1.02251	244.133
		1.0447	244.138
		1.05579	244.141
		1.07797	244.146
		1.08906	244.149
		1.10014	244.151
		1.12233	244.156
		1.13342	244.159
		1.14452	244.162
		1.16671	244.167
		1.17779	244.169
		1.18889	244.172
		1.19998	244.175
		1.21106	244.177
		1.22217	244.18
		1.23325	244.182
		1.24434	244.185
		1.25544	244.187
		1.26652	244.19
		1.27761	244.193
		1.28871	244.195
		1.2998	244.198
		1.3109	244.2
		1.32198	244.203
		1.33309	244.205
		1.34417	244.208
		1.35526	244.211
		1.36636	244.213
		1.37744	244.216
		1.38853	244.218
		1.39963	244.221
		1.41072	244.223
		1.4218	244.226
		1.4329	244.229
		1.44399	244.231
		1.45509	244.234
		1.46618	244.236
		1.47726	244.239
		1.48837	244.241
		1.49945	244.244
		1.51055	244.247
		1.53272	244.252
		1.55491	244.257
		1.566	244.259
		1.59929	244.267
		1.61037	244.27
		1.62146	244.272
		1.63256	244.275
		1.64364	244.278
		1.65475	244.28
		1.66583	244.283
		1.67692	244.285
		1.68802	244.288
		1.6991	244.29
		1.71019	244.293
		1.72129	244.296
		1.73238	244.298
		1.74346	244.301
		1.75456	244.303
		1.76565	244.306
		1.77675	244.308
		1.78784	244.311
		1.79894	244.314
		1.81002	244.316
		1.82111	244.319
		1.83221	244.321
		1.8433	244.324
		1.85438	244.326
		1.86548	244.329
		1.87657	244.332
		1.88766	244.334
		1.89876	244.337
		1.90984	244.339
		1.92095	244.342
		1.93203	244.344
		1.94312	244.347
		1.95422	244.35
		1.9653	244.352
		1.97641	244.355
		1.98749	244.357
		1.99858	244.36
		2.00968	244.362
		2.02076	244.365
		2.03185	244.368
		2.04295	244.37
		2.05404	244.373
		2.06514	244.375
		2.07622	244.378
		2.08731	244.381
		2.09841	244.383
		2.1095	244.386
		2.1206	244.388
		2.13168	244.391
		2.14277	244.393
		2.15387	244.396
		2.16496	244.399
		2.17604	244.401
		2.18714	244.404
		2.19823	244.406
		2.20933	244.409
		2.22042	244.411
		2.2426	244.417
		2.25369	244.419
		2.26479	244.422
		2.27588	244.424
		2.28696	244.427
		2.29806	244.429
		2.30915	244.432
		2.32024	244.435
		2.33134	244.437
		2.35351	244.442
		2.36461	244.445
		2.3757	244.447
		2.3868	244.45
		2.39788	244.453
		2.40899	244.455
		2.42007	244.458
		2.44226	244.463
		2.45334	244.465
		2.46443	244.468
		2.47553	244.471
		2.48662	244.473
		2.4977	244.476
		2.5088	244.478
		2.51989	244.481
		2.53099	244.484
		2.55316	244.489
		2.56426	244.491
		2.57535	244.494
		2.61972	244.504
		2.63081	244.507
		2.64189	244.509
		2.653	244.512
		2.66408	244.514
		2.67518	244.517
		2.68627	244.52
		2.69736	244.522
		2.70846	244.525
		2.71954	244.527
		2.73064	244.53
		2.74173	244.532
		2.75282	244.535
		2.76392	244.538
		2.78609	244.543
		2.79719	244.545
		2.80828	244.548
		2.81938	244.55
		2.83046	244.553
		2.85265	244.558
		2.86374	244.561
		2.87484	244.563
		2.88592	244.566
		2.89701	244.568
		2.90811	244.571
		2.9192	244.574
		2.93028	244.576
		2.94138	244.579
		2.95247	244.581
		2.96355	244.584
		2.97466	244.587
		2.98574	244.589
		2.99684	244.592
		3.00793	244.594
		3.01903	244.597
		3.03012	244.599
		3.0412	244.602
		3.0523	244.605
		3.06339	244.607
		3.07447	244.61
		3.08558	244.612
		3.09666	244.615
		3.10775	244.617
		3.11885	244.62
		3.17431	244.633
		3.1854	244.635
		3.21867	244.643
		3.22977	244.646
		3.24086	244.648
		3.25194	244.651
		3.26304	244.653
		3.27413	244.656
		3.28523	244.659
		3.29632	244.661
		3.3074	244.664
		3.3185	244.666
		3.32959	244.669
		3.34069	244.672
		3.35178	244.674
		3.36286	244.677
		3.37396	244.679
		3.38505	244.682
		3.39613	244.684
		3.40724	244.687
		3.41832	244.69
		3.47378	244.702
		3.50705	244.71
		3.52924	244.715
		3.59579	244.731
		3.60689	244.733
		3.61798	244.736
		3.62908	244.738
		3.64016	244.741
		3.65125	244.744
		3.66235	244.746
		3.67344	244.749
		3.68452	244.751
		3.69562	244.754
		3.70671	244.756
		3.71779	244.759
		3.7289	244.762
		3.73998	244.764
		3.75108	244.767
		3.76217	244.769
		3.78436	244.775
		3.79544	244.777
		3.80654	244.78
		3.81763	244.782
		3.82871	244.785
		3.83982	244.787
		3.8509	244.79
		3.86199	244.793
		3.87309	244.795
		3.88417	244.798
		3.93963	244.811
		3.95074	244.813
		3.96182	244.816
		3.97291	244.818
		3.98401	244.821
		3.9951	244.823
		4.00618	244.826
		4.01728	244.829
		4.02837	244.831
		4.03945	244.834
		4.05056	244.836
		4.06164	244.839
		4.07274	244.841
		4.08383	244.844
		4.09493	244.847
		4.10602	244.849
		4.1171	244.852
		4.1282	244.854
		4.13929	244.857
		4.15037	244.859
		4.16148	244.862
		4.17256	244.865
		4.18365	244.867
		4.19475	244.87
		4.20583	244.872
		4.21694	244.875
		4.22802	244.878
		4.23912	244.88
		4.25021	244.883
		4.26129	244.885
		4.2724	244.888
		4.28348	244.89
		4.29457	244.893
		4.30567	244.896
		4.31675	244.898
		4.32784	244.901
		4.33894	244.903
		4.35003	244.906
		4.36113	244.908
		4.37221	244.911
		4.3833	244.914
		4.3944	244.916
		4.40549	244.919
		4.41659	244.921
		4.42768	244.924
		4.43876	244.926
		4.44986	244.929
		4.46095	244.932
		4.47203	244.934
		4.48314	244.937
		4.49422	244.939
		4.50532	244.942
		4.51641	244.944
		4.52749	244.947
		4.5386	244.95
		4.54968	244.952
		4.56078	244.955
		4.57187	244.957
		4.58295	244.96
		4.59406	244.962
		4.60514	244.965
		4.61623	244.968
		4.62733	244.97
		4.63841	244.973
		4.6495	244.975
		4.6606	244.978
		4.67169	244.981
		4.68279	244.983
		4.69387	244.986
		4.70498	244.988
		4.71606	244.991
		4.72715	244.993
		4.73825	244.996
		4.74933	244.999
		4.76042	245.001
		4.77152	245.004
		4.78261	245.006
		4.79369	245.009
		4.80479	245.011
		4.81588	245.014
		4.82698	245.017
		4.83807	245.019
		4.87134	245.027
		4.88244	245.029
		4.90461	245.035
		4.91572	245.037
		4.94899	245.045
		4.96007	245.047
		4.98226	245.053
		4.99336	245.055
		5.00445	245.058
		5.01553	245.06
		5.02664	245.063
		5.05991	245.071
		5.09318	245.078
		5.10427	245.081
		5.17083	245.096
		5.18191	245.099
		5.193	245.102
		5.23737	245.112
		5.25956	245.117
		5.30392	245.127
		5.63964	245.205
		5.66181	245.21
		5.67291	245.213
		5.6951	245.218
		5.70618	245.221
		5.75054	245.231
		5.81711	245.246
		5.87257	245.259
		5.88365	245.262
		5.89474	245.264
		5.90584	245.267
		5.91692	245.27
		5.92801	245.272
		5.93911	245.275
		5.99457	245.288
		6.00566	245.29
		6.01676	245.293
		6.02784	245.295
		6.0833	245.308
		6.14985	245.324
		6.16095	245.326
		6.29404	245.357
		6.33842	245.367
		6.3495	245.37
		6.36059	245.373
		6.38278	245.378
		6.39386	245.38
		6.40496	245.383
		6.41605	245.385
		6.42715	245.388
		6.43824	245.391
		6.44934	245.393
		6.46042	245.396
		6.47151	245.398
		6.50478	245.406
		6.51588	245.409
		6.52697	245.411
		6.53805	245.414
		6.54916	245.416
		6.56024	245.419
		6.59352	245.427
		6.60462	245.429
		6.6157	245.432
		6.63789	245.437
		6.64898	245.44
		6.7599	245.465
		6.771	245.468
		6.78208	245.47
		6.79317	245.473
		6.80427	245.476
		6.83754	245.483
		6.84863	245.486
		6.85973	245.488
		6.87082	245.491
		6.8819	245.494
		6.893	245.496
		6.90409	245.499
		6.94846	245.509
		6.95955	245.512
		6.97063	245.514
		6.98174	245.517
		6.99282	245.519
		7.00391	245.522
		7.01501	245.525
		7.0261	245.527
		7.0372	245.53
		7.04828	245.532
		7.05939	245.535
		7.07047	245.537
		7.08156	245.54
		7.11483	245.548
		7.12593	245.55
		7.13702	245.553
		7.17029	245.561
		7.18139	245.563
		7.19248	245.566
		7.21466	245.571
		7.23685	245.576
		7.24794	245.579
		7.25902	245.581
		7.27012	245.584
		7.28121	245.586
		7.29229	245.589
		7.31448	245.594
		7.35886	245.604
		7.38104	245.61
		7.40321	245.615
		7.50305	245.638
		7.53632	245.646
		7.54741	245.648
		7.55851	245.651
		7.58068	245.656
		7.59178	245.658
		7.60287	245.661
		7.61395	245.664
		7.66943	245.676
		7.68052	245.679
		7.6916	245.682
		7.7027	245.684
		7.72487	245.689
		7.73598	245.692
		7.75815	245.697
		7.78033	245.702
		7.79144	245.705
		7.80252	245.707
		7.81361	245.71
		7.82471	245.713
		7.83579	245.715
		7.8469	245.718
		7.85798	245.72
		7.86907	245.723
		7.88017	245.725
		7.89126	245.728
		7.90234	245.731
		7.91344	245.733
		7.92453	245.736
		7.93563	245.738
		7.94672	245.741
		7.9689	245.746
		7.97999	245.749
		7.99109	245.751
		8.02436	245.759
		8.04653	245.764
		8.05764	245.767
		8.06872	245.769
		8.07981	245.772
		8.09091	245.774
		8.10199	245.777
		8.1131	245.779
		8.12418	245.782
		8.14637	245.787
		8.15745	245.79
		8.16856	245.792
		8.17964	245.795
		8.19073	245.798
		8.20183	245.8
		8.21291	245.803
		8.2351	245.808
		8.24619	245.81
		8.25729	245.813
		8.26837	245.816
		8.29056	245.821
		8.30165	245.823
		8.32384	245.828
		8.33492	245.831
		8.35711	245.836
		8.36819	245.839
		8.45694	245.859
		8.46803	245.862
		8.47911	245.864
		8.49022	245.867
		8.5013	245.87
		8.53457	245.877
		8.54568	245.88
		8.56785	245.885
		8.57895	245.888
		8.59003	245.89
		8.60114	245.893
		8.61222	245.895
		8.63441	245.901
		8.64549	245.903
		8.65658	245.906
		8.66768	245.908
		8.68985	245.913
		8.70095	245.916
		8.71204	245.919
		8.74533	245.926
		8.75642	245.929
		8.7786	245.934
		8.78969	245.937
		8.80077	245.939
		8.86734	245.955
		8.87842	245.957
		8.88952	245.96
		8.90061	245.962
		8.91169	245.965
		8.9228	245.967
		8.93388	245.97
		8.94497	245.973
		8.95607	245.975
		8.97824	245.98
		8.98934	245.983
		9.00043	245.985
		9.01153	245.988
		9.02261	245.991
		9.03372	245.993
		9.0448	245.996
		9.05589	245.998
		9.06699	246.001
		9.07807	246.004
		9.08916	246.006
		9.10026	246.009
		9.11135	246.011
		9.12243	246.014
		9.13353	246.016
		9.14462	246.019
		9.15572	246.022
		9.16681	246.024
		9.17789	246.027
		9.189	246.029
		9.20008	246.032
		9.21118	246.034
		9.22227	246.037
		9.23335	246.04
		9.24446	246.042
		9.25554	246.045
		9.26663	246.047
		9.27773	246.05
		9.28881	246.052
		9.29992	246.055
		9.311	246.058
		9.32209	246.06
		9.33319	246.063
		9.34427	246.065
		9.35538	246.068
		9.36646	246.07
		9.37755	246.073
		9.38865	246.076
		9.39973	246.078
		9.42192	246.083
		9.43301	246.086
		9.45519	246.091
		9.46628	246.094
		9.47738	246.096
		9.48847	246.099
		9.49957	246.101
		9.52174	246.107
		9.53284	246.109
		9.54393	246.112
		9.55501	246.114
		9.56612	246.117
		9.5772	246.119
		9.58829	246.122
		9.59939	246.125
		9.61047	246.127
		9.62158	246.13
		9.63266	246.132
		9.64375	246.135
		9.65485	246.137
		9.66593	246.14
		9.67704	246.143
		9.68812	246.145
		9.69921	246.148
		9.71031	246.15
		9.72139	246.153
		9.73248	246.155
		9.74358	246.158
		9.75467	246.161
		9.76577	246.163
		9.77685	246.166
		9.78794	246.168
		9.79904	246.171
		9.81013	246.173
		9.82123	246.176
		9.83231	246.179
		9.8434	246.181
		9.8545	246.184
		9.86559	246.186
		9.87667	246.189
		9.88777	246.192
		9.89886	246.194
		9.93213	246.202
		9.95432	246.207
		9.96542	246.21
		9.97651	246.212
		10.0098	246.22
		10.0209	246.222
		10.032	246.225
		10.0431	246.228
		10.0652	246.233
		10.0763	246.235
		10.0874	246.238
		10.0985	246.24
		10.1096	246.243
		10.1207	246.246
		10.1318	246.248
		10.1429	246.251
		10.154	246.253
		10.1651	246.256
		10.1762	246.258
		10.1872	246.261
		10.1983	246.264
		10.2094	246.266
		10.2205	246.269
		10.2316	246.271
		10.2427	246.274
		10.2538	246.276
		10.2649	246.279
		10.276	246.282
		10.2871	246.284
		10.2982	246.287
		10.3093	246.289
		10.3204	246.292
		10.3314	246.295
		10.3425	246.297
		10.3536	246.3
		10.3647	246.302
		10.3758	246.305
		10.3869	246.307
		10.398	246.31
		10.4091	246.313
		10.4202	246.315
		10.4313	246.318
		10.4424	246.32
		10.4534	246.323
		10.4645	246.325
		10.4756	246.328
		10.4978	246.333
		10.5089	246.336
		10.52	246.338
		10.5311	246.341
		10.5422	246.343
		10.5533	246.346
		10.5644	246.349
		10.5755	246.351
		10.5866	246.354
		10.5976	246.356
		10.6087	246.359
		10.6198	246.361
		10.6309	246.364
		10.642	246.367
		10.6531	246.369
		10.6642	246.372
		10.6753	246.374
		10.6864	246.377
		10.6975	246.379
		10.7086	246.382
		10.7197	246.385
		10.7307	246.387
		10.7418	246.39
		10.7529	246.392
		10.764	246.395
		10.7751	246.398
		10.7862	246.4
		10.7973	246.403
		10.8084	246.405
		10.8195	246.408
		10.8306	246.41
		10.8417	246.413
		10.8528	246.416
		10.8638	246.418
		10.8749	246.421
		10.886	246.423
		10.8971	246.426
		10.9082	246.428
		10.9193	246.431
		10.9304	246.434
		10.9415	246.436
		10.9526	246.439
		10.9637	246.441
		10.9748	246.444
		10.9859	246.446
		10.9969	246.449
		11.1411	246.482
		11.1522	246.485
		11.2077	246.498
		11.2188	246.501
		11.2299	246.503
		11.241	246.506
		11.2521	246.508
		11.2631	246.511
		11.2742	246.513
		11.2853	246.516
		11.2964	246.519
		11.3075	246.521
		11.3186	246.524
		11.3297	246.526
		11.3408	246.529
		11.3519	246.531
		11.363	246.534
		11.3741	246.537
		11.3852	246.539
		11.3963	246.542
		11.4073	246.544
		11.4184	246.547
		11.4517	246.555
		11.4628	246.557
		11.4739	246.56
		11.485	246.562
		11.4961	246.565
		11.5072	246.567
		11.5183	246.57
		11.5293	246.573
		11.5404	246.575
		11.5626	246.58
		11.5737	246.583
		11.5848	246.585
		11.5959	246.588
		11.607	246.591
		11.6181	246.593
		11.6292	246.596
		11.6403	246.598
		11.6514	246.601
		11.6625	246.604
		11.6735	246.606
		11.6846	246.609
		11.6957	246.611
		11.7068	246.614
		11.729	246.619
		11.7401	246.622
		11.7512	246.624
		11.7623	246.627
		11.7734	246.629
		11.7845	246.632
		11.7956	246.634
		11.8066	246.637
		11.8177	246.64
		11.8288	246.642
		11.8399	246.645
		11.851	246.647
		11.8621	246.65
		11.8732	246.652
		11.8843	246.655
		11.8954	246.658
		11.9065	246.66
		11.9176	246.663
		11.9287	246.665
		11.9398	246.668
		11.9508	246.67
		11.9619	246.673
		11.973	246.676
		11.9841	246.678
		11.9952	246.681
		12.0063	246.683
		12.0285	246.688
		12.0396	246.691
		12.0728	246.699
		12.095	246.704
		12.1172	246.709
		12.1727	246.722
		12.1838	246.725
		12.206	246.73
		12.2281	246.735
		12.2503	246.74
		12.2614	246.743
		12.2725	246.745
		12.2836	246.748
		12.2947	246.75
		12.3058	246.753
		12.3169	246.755
		12.328	246.758
		12.339	246.761
		12.3501	246.763
		12.3612	246.766
		12.3723	246.768
		12.3834	246.771
		12.3945	246.773
		12.4056	246.776
		12.4167	246.779
		12.4278	246.781
		12.4389	246.784
		12.45	246.786
		12.461	246.789
		12.4722	246.792
		12.4832	246.794
[truncated: 31,638 more rows]

## Sheet: Figure 1b
Figure 1b
		cml angle	Ganymede phase angle
	Io(LH)	351.45	45.9693
		351.461	45.97
		351.495	45.9719
		351.506	45.9726
		351.595	45.9777
		351.694	45.9835
		351.827	45.9912
		351.883	45.9944
		351.983	46.0001
		352.027	46.0027
		352.071	46.0053
		352.127	46.0085
		352.238	46.0149
		352.293	46.0181
		352.327	46.02
		352.415	46.0251
		352.449	46.0271
		352.493	46.0296
		352.748	46.0444
		352.815	46.0482
		352.848	46.0502
		352.87	46.0514
		352.881	46.0521
		352.903	46.0534
		352.937	46.0553
		352.959	46.0566
		353.003	46.0591
		353.014	46.0598
		353.025	46.0604
		353.036	46.0611
		353.059	46.0624
		353.081	46.0636
		353.092	46.0643
		353.103	46.0649
		353.125	46.0662
		353.136	46.0668
		353.147	46.0675
		353.181	46.0694
		353.203	46.0707
		353.358	46.0797
		353.38	46.081
		353.391	46.0816
		353.402	46.0822
		353.414	46.0829
		353.425	46.0835
		353.447	46.0848
		353.458	46.0854
		353.558	46.0912
		353.602	46.0938
		353.78	46.104
		353.802	46.1053
		353.824	46.1066
		353.891	46.1105
		353.902	46.1111
		353.913	46.1117
		353.924	46.1124
		353.935	46.113
		353.946	46.1137
		353.957	46.1143
		353.968	46.1149
		353.979	46.1156
		353.99	46.1162
		354.013	46.1175
		354.09	46.122
		354.101	46.1226
		354.112	46.1233
		354.123	46.1239
		354.135	46.1246
		354.146	46.1252
		354.157	46.1258
		354.179	46.1271
		354.19	46.1278
		354.212	46.1291
		354.223	46.1297
		354.245	46.131
		354.268	46.1323
		354.312	46.1348
		354.367	46.138
		354.412	46.1406
		354.456	46.1432
		354.478	46.1445
		354.489	46.1451
		354.501	46.1457
		354.534	46.1477
		354.556	46.1489
		354.567	46.1496
		354.578	46.1502
		354.589	46.1509
		354.645	46.1541
		354.678	46.156
		354.722	46.1586
		354.8	46.1631
		354.811	46.1637
		354.822	46.1643
		354.833	46.165
		354.855	46.1663
		354.878	46.1675
		354.889	46.1682
		354.911	46.1695
		354.922	46.1701
		354.933	46.1707
		354.944	46.1714
		354.955	46.172
		354.966	46.1727
		354.978	46.1733
		354.989	46.174
		355	46.1746
		355.011	46.1752
		355.022	46.1759
		355.066	46.1784
		355.077	46.1791
		355.111	46.181
		355.122	46.1817
		355.133	46.1823
		355.144	46.1829
		355.177	46.1849
		355.188	46.1855
		355.288	46.1913
		355.377	46.1964
		355.41	46.1983
		355.421	46.199
		355.432	46.1996
		355.443	46.2003
		355.454	46.2009
		355.488	46.2028
		355.499	46.2035
		355.521	46.2047
		355.532	46.2054
		355.543	46.206
		355.554	46.2067
		355.565	46.2073
		355.576	46.2079
		355.588	46.2086
		355.599	46.2092
		355.621	46.2105
		355.643	46.2118
		355.665	46.2131
		355.776	46.2195
		355.809	46.2214
		355.931	46.2285
		355.942	46.2291
		355.954	46.2298
		355.965	46.2304
		355.976	46.231
		355.987	46.2317
		355.998	46.2323
		356.009	46.233
		356.02	46.2336
		356.031	46.2342
		356.053	46.2355
		356.064	46.2362
		356.098	46.2381
		356.109	46.2387
		356.564	46.265
		356.608	46.2676
		356.619	46.2682
		356.663	46.2708
		356.675	46.2714
		356.686	46.2721
		356.697	46.2727
		356.708	46.2734
		356.719	46.274
		356.73	46.2747
		356.741	46.2753
		356.752	46.2759
		356.774	46.2772
		356.785	46.2779
		356.819	46.2798
		356.83	46.2804
		356.841	46.2811
		356.852	46.2817
		356.863	46.2824
		356.874	46.283
		356.885	46.2836
		356.919	46.2856
		356.963	46.2881
		356.974	46.2888
		356.996	46.29
		357.007	46.2907
		357.018	46.2913
		357.029	46.292
		357.041	46.2926
		357.052	46.2933
		357.063	46.2939
		357.074	46.2945
		357.085	46.2952
		357.107	46.2965
		357.14	46.2984
		357.207	46.3022
		357.229	46.3035
		357.251	46.3048
		357.262	46.3054
		357.44	46.3157
		357.451	46.3163
		357.473	46.3176
		357.495	46.3189
		357.518	46.3202
		357.529	46.3208
		357.54	46.3215
		357.584	46.324
		357.606	46.3253
		357.64	46.3273
		357.684	46.3298
		357.728	46.3324
		357.739	46.333
		357.75	46.3337
		357.762	46.3343
		357.795	46.3362
		357.806	46.3369
		357.817	46.3375
		357.828	46.3382
		357.839	46.3388
		357.85	46.3394
		357.861	46.3401
		357.872	46.3407
		357.884	46.3414
		357.906	46.3426
		357.917	46.3433
		357.994	46.3478
		358.006	46.3484
		358.083	46.3529
		358.261	46.3632
		351.45	45.9693
		351.461	45.97
		351.495	45.9719
		351.506	45.9726
		351.595	45.9777
		351.694	45.9835
		351.827	45.9912
		351.883	45.9944
		351.983	46.0001
		352.027	46.0027
		352.071	46.0053
		352.127	46.0085
		352.238	46.0149
		352.293	46.0181
		352.327	46.02
		352.415	46.0251
		352.449	46.0271
		352.493	46.0296
		352.748	46.0444
		352.815	46.0482
		352.848	46.0502
		352.87	46.0514
		352.881	46.0521
		352.903	46.0534
		352.937	46.0553
		352.959	46.0566
		353.003	46.0591
		353.014	46.0598
		353.025	46.0604
		353.036	46.0611
		353.059	46.0624
		353.081	46.0636
		353.092	46.0643
		353.103	46.0649
		353.125	46.0662
		353.136	46.0668
		353.147	46.0675
		353.181	46.0694
		353.203	46.0707
		353.358	46.0797
		353.38	46.081
		353.391	46.0816
		353.402	46.0822
		353.414	46.0829
		353.425	46.0835
		353.447	46.0848
		353.458	46.0854
		353.558	46.0912
		353.602	46.0938
		353.78	46.104
		353.802	46.1053
		353.824	46.1066
		353.891	46.1105
		353.902	46.1111
		353.913	46.1117
		353.924	46.1124
		353.935	46.113
		353.946	46.1137
		353.957	46.1143
		353.968	46.1149
		353.979	46.1156
		353.99	46.1162
		354.013	46.1175
		354.09	46.122
		354.101	46.1226
		354.112	46.1233
		354.123	46.1239
		354.135	46.1246
		354.146	46.1252
		354.157	46.1258
		354.179	46.1271
		354.19	46.1278
		354.212	46.1291
		354.223	46.1297
		354.245	46.131
		354.268	46.1323
		354.312	46.1348
		354.367	46.138
		354.412	46.1406
		354.456	46.1432
		354.478	46.1445
		354.489	46.1451
		354.501	46.1457
		354.534	46.1477
		354.556	46.1489
		354.567	46.1496
		354.578	46.1502
		354.589	46.1509
		354.645	46.1541
		354.678	46.156
		354.722	46.1586
		354.8	46.1631
		354.811	46.1637
		354.822	46.1643
		354.833	46.165
		354.855	46.1663
		354.878	46.1675
		354.889	46.1682
		354.911	46.1695
		354.922	46.1701
		354.933	46.1707
		354.944	46.1714
		354.955	46.172
		354.966	46.1727
		354.978	46.1733
		354.989	46.174
		355	46.1746
		355.011	46.1752
		355.022	46.1759
		355.066	46.1784
		355.077	46.1791
		355.111	46.181
		355.122	46.1817
		355.133	46.1823
		355.144	46.1829
		355.177	46.1849
		355.188	46.1855
		355.288	46.1913
		355.377	46.1964
		355.41	46.1983
		355.421	46.199
		355.432	46.1996
		355.443	46.2003
		355.454	46.2009
		355.488	46.2028
		355.499	46.2035
		355.521	46.2047
		355.532	46.2054
		355.543	46.206
		355.554	46.2067
		355.565	46.2073
		355.576	46.2079
		355.588	46.2086
		355.599	46.2092
		355.621	46.2105
		355.643	46.2118
		355.665	46.2131
		355.776	46.2195
		355.809	46.2214
		355.931	46.2285
		355.942	46.2291
		355.954	46.2298
		355.965	46.2304
		355.976	46.231
		355.987	46.2317
		355.998	46.2323
		356.009	46.233
		356.02	46.2336
		356.031	46.2342
		356.053	46.2355
		356.064	46.2362
		356.098	46.2381
		356.109	46.2387
		356.564	46.265
		356.608	46.2676
		356.619	46.2682
		356.663	46.2708
		356.675	46.2714
		356.686	46.2721
		356.697	46.2727
		356.708	46.2734
		356.719	46.274
		356.73	46.2747
		356.741	46.2753
		356.752	46.2759
		356.774	46.2772
		356.785	46.2779
		356.819	46.2798
		356.83	46.2804
		356.841	46.2811
		356.852	46.2817
		356.863	46.2824
		356.874	46.283
		356.885	46.2836
		356.919	46.2856
		356.963	46.2881
		356.974	46.2888
		356.996	46.29
		357.007	46.2907
		357.018	46.2913
		357.029	46.292
		357.041	46.2926
		357.052	46.2933
		357.063	46.2939
		357.074	46.2945
		357.085	46.2952
		357.107	46.2965
		357.14	46.2984
		357.207	46.3022
		357.229	46.3035
		357.251	46.3048
		357.262	46.3054
		357.44	46.3157
		357.451	46.3163
		357.473	46.3176
		357.495	46.3189
		357.518	46.3202
		357.529	46.3208
		357.54	46.3215
		357.584	46.324
		357.606	46.3253
		357.64	46.3273
		357.684	46.3298
		357.728	46.3324
		357.739	46.333
		357.75	46.3337
		357.762	46.3343
		357.795	46.3362
		357.806	46.3369
		357.817	46.3375
		357.828	46.3382
		357.839	46.3388
		357.85	46.3394
		357.861	46.3401
		357.872	46.3407
		357.884	46.3414
		357.906	46.3426
		357.917	46.3433
		357.994	46.3478
		358.006	46.3484
		358.083	46.3529
		358.261	46.3632
		358.316	46.3664
		358.327	46.367
		358.338	46.3677
		358.394	46.3709
		358.427	46.3728
		358.46	46.3747
		358.482	46.376
		358.505	46.3773
		358.516	46.3779
		358.582	46.3818
		358.605	46.3831
		358.682	46.3875
		358.76	46.392
		358.771	46.3927
		358.782	46.3933
		358.793	46.394
		358.826	46.3959
		358.837	46.3965
		358.882	46.3991
		358.893	46.3997
		358.904	46.4004
		358.915	46.401
		358.926	46.4017
		358.937	46.4023
		358.948	46.4029
		358.959	46.4036
		358.982	46.4049
		358.993	46.4055
		359.015	46.4068
		359.026	46.4074
		359.048	46.4087
		359.081	46.4106
		359.104	46.4119
		359.115	46.4126
		359.137	46.4138
		359.148	46.4145
		359.159	46.4151
		359.17	46.4158
		359.181	46.4164
		359.203	46.4177
		359.215	46.4183
		359.281	46.4222
		359.325	46.4247
		359.381	46.428
		359.481	46.4337
		359.492	46.4344
		359.558	46.4382
		359.581	46.4395
		359.603	46.4408
		359.647	46.4433
		359.669	46.4446
		359.68	46.4453
		359.725	46.4478
		359.747	46.4491
		359.791	46.4517
		359.825	46.4536
		359.936	46.46
		359.947	46.4607
		0.101892	46.4696
		0.112994	46.4703
		0.20171	46.4754
		0.223898	46.4767
		0.246085	46.478
		0.25717	46.4786
		0.279358	46.4799
		0.290461	46.4805
		0.301546	46.4812
		0.312631	46.4818
		0.323733	46.4825
		0.334818	46.4831
		0.345904	46.4838
		0.357006	46.4844
		0.368091	46.485
		0.379193	46.4857
		0.390279	46.4863
		0.412466	46.4876
		0.423551	46.4882
		0.479012	46.4914
		0.501199	46.4927
		0.512284	46.4934
		0.523369	46.494
		0.545557	46.4953
		0.567745	46.4966
		0.578847	46.4972
		0.589932	46.4979
		0.601018	46.4985
		0.61212	46.4991
		0.623205	46.4998
		0.63429	46.5004
		0.645392	46.5011
		0.656478	46.5017
		0.667563	46.5024
		0.678665	46.503
		0.68975	46.5036
		0.700853	46.5043
		0.711938	46.5049
		0.734126	46.5062
		0.745211	46.5068
		0.756313	46.5075
		0.767399	46.5081
		0.778484	46.5088
		0.789586	46.5094
		0.811756	46.5107
		0.822859	46.5113
		0.833944	46.512
		0.856131	46.5133
		0.878319	46.5145
		0.900507	46.5158
		0.911592	46.5165
		0.922677	46.5171
		0.933779	46.5177
		0.955949	46.519
		0.98924	46.521
		1.00032	46.5216
		1.01141	46.5222
		1.02251	46.5229
		1.0447	46.5242
		1.05579	46.5248
		1.07797	46.5261
		1.08906	46.5267
		1.10014	46.5274
		1.12233	46.5287
		1.13342	46.5293
		1.14452	46.5299
		1.16671	46.5312
		1.17779	46.5319
		1.18889	46.5325
		1.19998	46.5331
		1.21106	46.5338
		1.22217	46.5344
		1.23325	46.5351
		1.24434	46.5357
		1.25544	46.5363
		1.26652	46.537
		1.27761	46.5376
		1.28871	46.5383
		1.2998	46.5389
		1.3109	46.5396
		1.32198	46.5402
		1.33309	46.5408
		1.34417	46.5415
		1.35526	46.5421
		1.36636	46.5428
		1.37744	46.5434
		1.38853	46.544
		1.39963	46.5447
		1.41072	46.5453
		1.4218	46.546
		1.4329	46.5466
		1.44399	46.5473
		1.45509	46.5479
		1.46618	46.5485
		1.47726	46.5492
		1.48837	46.5498
		1.49945	46.5505
		1.51055	46.5511
		1.53272	46.5524
		1.55491	46.5537
		1.566	46.5543
		1.59929	46.5562
		1.61037	46.5569
		1.62146	46.5575
		1.63256	46.5582
		1.64364	46.5588
		1.65475	46.5594
		1.66583	46.5601
		1.67692	46.5607
		1.68802	46.5614
		1.6991	46.562
		1.71019	46.5626
		1.72129	46.5633
		1.73238	46.5639
		1.74346	46.5646
		1.75456	46.5652
		1.76565	46.5659
		1.77675	46.5665
		1.78784	46.5671
		1.79894	46.5678
		1.81002	46.5684
		1.82111	46.5691
		1.83221	46.5697
		1.8433	46.5703
		1.85438	46.571
		1.86548	46.5716
		1.87657	46.5723
		1.88766	46.5729
		1.89876	46.5735
		1.90984	46.5742
		1.92095	46.5748
		1.93203	46.5755
		1.94312	46.5761
		1.95422	46.5768
		1.9653	46.5774
		1.97641	46.578
		1.98749	46.5787
		1.99858	46.5793
		2.00968	46.58
		2.02076	46.5806
		2.03185	46.5812
		2.04295	46.5819
		2.05404	46.5825
		2.06514	46.5832
		2.07622	46.5838
		2.08731	46.5845
		2.09841	46.5851
		2.1095	46.5857
		2.1206	46.5864
		2.13168	46.587
		2.14277	46.5877
		2.15387	46.5883
		2.16496	46.5889
		2.17604	46.5896
		2.18714	46.5902
		2.19823	46.5909
		2.20933	46.5915
		2.22042	46.5922
		2.2426	46.5934
		2.25369	46.5941
		2.26479	46.5947
		2.27588	46.5954
		2.28696	46.596
		2.29806	46.5966
		2.30915	46.5973
		2.32024	46.5979
		2.33134	46.5986
		2.35351	46.5998
		2.36461	46.6005
		2.3757	46.6011
		2.3868	46.6018
		2.39788	46.6024
		2.40899	46.6031
		2.42007	46.6037
		2.44226	46.605
		2.45334	46.6056
		2.46443	46.6063
		2.47553	46.6069
		2.48662	46.6075
		2.4977	46.6082
		2.5088	46.6088
		2.51989	46.6095
		2.53099	46.6101
		2.55316	46.6114
		2.56426	46.612
		2.57535	46.6127
		2.61972	46.6152
		2.63081	46.6159
		2.64189	46.6165
		2.653	46.6172
		2.66408	46.6178
		2.67518	46.6184
		2.68627	46.6191
		2.69736	46.6197
		2.70846	46.6204
		2.71954	46.621
		2.73064	46.6217
		2.74173	46.6223
		2.75282	46.6229
		2.76392	46.6236
		2.78609	46.6249
		2.79719	46.6255
		2.80828	46.6261
		2.81938	46.6268
		2.83046	46.6274
		2.85265	46.6287
		2.86374	46.6294
		2.87484	46.63
		2.88592	46.6306
		2.89701	46.6313
		2.90811	46.6319
		2.9192	46.6326
		2.93028	46.6332
		2.94138	46.6338
		2.95247	46.6345
		2.96355	46.6351
		2.97466	46.6358
		2.98574	46.6364
		2.99684	46.637
		3.00793	46.6377
		3.01903	46.6383
		3.03012	46.639
		3.0412	46.6396
		3.0523	46.6403
		3.06339	46.6409
		3.07447	46.6415
		3.08558	46.6422
		3.09666	46.6428
		3.10775	46.6435
		3.11885	46.6441
		3.17431	46.6473
		3.1854	46.648
		3.21867	46.6499
		3.22977	46.6505
		3.24086	46.6512
		3.25194	46.6518
		3.26304	46.6524
		3.27413	46.6531
		3.28523	46.6537
		3.29632	46.6544
		3.3074	46.655
		3.3185	46.6556
		3.32959	46.6563
		3.34069	46.6569
		3.35178	46.6576
		3.36286	46.6582
		3.37396	46.6589
		3.38505	46.6595
		3.39613	46.6601
		3.40724	46.6608
		3.41832	46.6614
		3.47378	46.6646
		3.50705	46.6666
		3.52924	46.6678
		3.59579	46.6717
		3.60689	46.6723
		3.61798	46.673
		3.62908	46.6736
		3.64016	46.6743
		3.65125	46.6749
		3.66235	46.6755
		3.67344	46.6762
		3.68452	46.6768
		3.69562	46.6775
		3.70671	46.6781
		3.71779	46.6787
		3.7289	46.6794
		3.73998	46.68
		3.75108	46.6807
		3.76217	46.6813
		3.78436	46.6826
		3.79544	46.6832
		3.80654	46.6839
		3.81763	46.6845
		3.82871	46.6852
		3.83982	46.6858
		3.8509	46.6864
		3.86199	46.6871
		3.87309	46.6877
		3.88417	46.6884
		3.93963	46.6916
		3.95074	46.6922
		3.96182	46.6929
		3.97291	46.6935
		3.98401	46.6941
		3.9951	46.6948
		4.00618	46.6954
		4.01728	46.6961
		4.02837	46.6967
		4.03945	46.6973
		4.05056	46.698
		4.06164	46.6986
		4.07274	46.6993
		4.08383	46.6999
		4.09493	46.7005
		4.10602	46.7012
		4.1171	46.7018
		4.1282	46.7025
		4.13929	46.7031
		4.15037	46.7038
		4.16148	46.7044
		4.17256	46.705
		4.18365	46.7057
		4.19475	46.7063
		4.20583	46.707
		4.21694	46.7076
		4.22802	46.7082
		4.23912	46.7089
		4.25021	46.7095
		4.26129	46.7102
		4.2724	46.7108
		4.28348	46.7115
		4.29457	46.7121
		4.30567	46.7127
		4.31675	46.7134
		4.32784	46.714
		4.33894	46.7147
		4.35003	46.7153
		4.36113	46.7159
		4.37221	46.7166
		4.3833	46.7172
		4.3944	46.7179
		4.40549	46.7185
		4.41659	46.7191
		4.42768	46.7198
		4.43876	46.7204
		4.44986	46.7211
		4.46095	46.7217
		4.47203	46.7224
		4.48314	46.723
		4.49422	46.7236
		4.50532	46.7243
		4.51641	46.7249
		4.52749	46.7256
		4.5386	46.7262
		4.54968	46.7268
		4.56078	46.7275
		4.57187	46.7281
		4.58295	46.7288
		4.59406	46.7294
		4.60514	46.7301
		4.61623	46.7307
		4.62733	46.7313
		4.63841	46.732
		4.6495	46.7326
		4.6606	46.7333
		4.67169	46.7339
		4.68279	46.7345
		4.69387	46.7352
		4.70498	46.7358
		4.71606	46.7365
		4.72715	46.7371
		4.73825	46.7377
		4.74933	46.7384
		4.76042	46.739
		4.77152	46.7397
		4.78261	46.7403
		4.79369	46.741
		4.80479	46.7416
		4.81588	46.7422
		4.82698	46.7429
		4.83807	46.7435
		4.87134	46.7454
		4.88244	46.7461
		4.90461	46.7474
		4.91572	46.748
		4.94899	46.7499
		4.96007	46.7506
		4.98226	46.7519
		4.99336	46.7525
		5.00445	46.7531
		5.01553	46.7538
		5.02664	46.7544
		5.05991	46.7563
		5.09318	46.7583
		5.10427	46.7589
		5.17083	46.7628
		5.18191	46.7634
		5.193	46.764
		351.45	45.9693
		351.461	45.97
		351.495	45.9719
		351.506	45.9726
		351.595	45.9777
		351.694	45.9835
		351.827	45.9912
		351.883	45.9944
		351.983	46.0001
		352.027	46.0027
		352.071	46.0053
		352.127	46.0085
		352.238	46.0149
		352.293	46.0181
		352.327	46.02
		352.415	46.0251
		352.449	46.0271
		352.493	46.0296
		352.748	46.0444
		352.815	46.0482
		352.848	46.0502
		352.87	46.0514
		352.881	46.0521
		352.903	46.0534
		352.937	46.0553
		352.959	46.0566
		353.003	46.0591
		353.014	46.0598
		353.025	46.0604
		353.036	46.0611
		353.059	46.0624
		353.081	46.0636
		353.092	46.0643
		353.103	46.0649
		353.125	46.0662
		353.136	46.0668
		353.147	46.0675
		353.181	46.0694
		353.203	46.0707
		353.358	46.0797
		353.38	46.081
		353.391	46.0816
		353.402	46.0822
		353.414	46.0829
		353.425	46.0835
		353.447	46.0848
		353.458	46.0854
		353.558	46.0912
		353.602	46.0938
		353.78	46.104
		353.802	46.1053
		353.824	46.1066
		353.891	46.1105
		353.902	46.1111
		353.913	46.1117
		353.924	46.1124
		353.935	46.113
		353.946	46.1137
		353.957	46.1143
		353.968	46.1149
		353.979	46.1156
		353.99	46.1162
		354.013	46.1175
		354.09	46.122
		354.101	46.1226
		354.112	46.1233
		354.123	46.1239
		354.135	46.1246
		354.146	46.1252
		354.157	46.1258
		354.179	46.1271
		354.19	46.1278
		354.212	46.1291
		354.223	46.1297
		354.245	46.131
		354.268	46.1323
		354.312	46.1348
		354.367	46.138
		354.412	46.1406
		354.456	46.1432
		354.478	46.1445
		354.489	46.1451
		354.501	46.1457
		354.534	46.1477
		354.556	46.1489
		354.567	46.1496
		354.578	46.1502
		354.589	46.1509
		354.645	46.1541
		354.678	46.156
		354.722	46.1586
		354.8	46.1631
		354.811	46.1637
		354.822	46.1643
		354.833	46.165
		354.855	46.1663
		354.878	46.1675
		354.889	46.1682
		354.911	46.1695
		354.922	46.1701
		354.933	46.1707
		354.944	46.1714
		354.955	46.172
		354.966	46.1727
		354.978	46.1733
		354.989	46.174
		355	46.1746
		355.011	46.1752
		355.022	46.1759
		355.066	46.1784
		355.077	46.1791
		355.111	46.181
		355.122	46.1817
		355.133	46.1823
		355.144	46.1829
		355.177	46.1849
		355.188	46.1855
		355.288	46.1913
		355.377	46.1964
		355.41	46.1983
		355.421	46.199
		355.432	46.1996
		355.443	46.2003
		355.454	46.2009
		355.488	46.2028
		355.499	46.2035
		355.521	46.2047
		355.532	46.2054
		355.543	46.206
		355.554	46.2067
		355.565	46.2073
		355.576	46.2079
		355.588	46.2086
		355.599	46.2092
		355.621	46.2105
		355.643	46.2118
		355.665	46.2131
		355.776	46.2195
		355.809	46.2214
		355.931	46.2285
		355.942	46.2291
		355.954	46.2298
		355.965	46.2304
		355.976	46.231
		355.987	46.2317
		355.998	46.2323
		356.009	46.233
		356.02	46.2336
		356.031	46.2342
		356.053	46.2355
		356.064	46.2362
		356.098	46.2381
		356.109	46.2387
		356.564	46.265
		356.608	46.2676
		356.619	46.2682
		356.663	46.2708
		356.675	46.2714
		356.686	46.2721
		356.697	46.2727
		356.708	46.2734
		356.719	46.274
		356.73	46.2747
		356.741	46.2753
		356.752	46.2759
		356.774	46.2772
		356.785	46.2779
		356.819	46.2798
		356.83	46.2804
		356.841	46.2811
		356.852	46.2817
		356.863	46.2824
		356.874	46.283
		356.885	46.2836
		356.919	46.2856
		356.963	46.2881
		356.974	46.2888
		356.996	46.29
		357.007	46.2907
		357.018	46.2913
		357.029	46.292
		357.041	46.2926
		357.052	46.2933
		357.063	46.2939
		357.074	46.2945
		357.085	46.2952
		357.107	46.2965
		357.14	46.2984
		357.207	46.3022
		357.229	46.3035
		357.251	46.3048
		357.262	46.3054
		357.44	46.3157
		357.451	46.3163
		357.473	46.3176
		357.495	46.3189
		357.518	46.3202
		357.529	46.3208
		357.54	46.3215
		357.584	46.324
		357.606	46.3253
		357.64	46.3273
		357.684	46.3298
		357.728	46.3324
		357.739	46.333
		357.75	46.3337
		357.762	46.3343
		357.795	46.3362
		357.806	46.3369
		357.817	46.3375
		357.828	46.3382
		357.839	46.3388
		357.85	46.3394
		357.861	46.3401
		357.872	46.3407
		357.884	46.3414
		357.906	46.3426
		357.917	46.3433
		357.994	46.3478
		358.006	46.3484
		358.083	46.3529
		358.261	46.3632
		358.316	46.3664
		358.327	46.367
		358.338	46.3677
		358.394	46.3709
		358.427	46.3728
		358.46	46.3747
		358.482	46.376
		358.505	46.3773
		358.516	46.3779
		358.582	46.3818
		358.605	46.3831
		358.682	46.3875
		358.76	46.392
		358.771	46.3927
		358.782	46.3933
		358.793	46.394
		358.826	46.3959
		358.837	46.3965
		358.882	46.3991
		358.893	46.3997
		358.904	46.4004
		358.915	46.401
		358.926	46.4017
		358.937	46.4023
		358.948	46.4029
		358.959	46.4036
		358.982	46.4049
		358.993	46.4055
		359.015	46.4068
		359.026	46.4074
		359.048	46.4087
		359.081	46.4106
		359.104	46.4119
		359.115	46.4126
		359.137	46.4138
		359.148	46.4145
		359.159	46.4151
		359.17	46.4158
		359.181	46.4164
		359.203	46.4177
		359.215	46.4183
		359.281	46.4222
		359.325	46.4247
		359.381	46.428
		359.481	46.4337
		359.492	46.4344
		359.558	46.4382
		359.581	46.4395
		359.603	46.4408
		359.647	46.4433
		359.669	46.4446
		359.68	46.4453
		359.725	46.4478
		359.747	46.4491
		359.791	46.4517
		359.825	46.4536
		359.936	46.46
		359.947	46.4607
		0.101892	46.4696
		0.112994	46.4703
		0.20171	46.4754
		0.223898	46.4767
		0.246085	46.478
		0.25717	46.4786
		0.279358	46.4799
		0.290461	46.4805
		0.301546	46.4812
		0.312631	46.4818
		0.323733	46.4825
		0.334818	46.4831
		0.345904	46.4838
		0.357006	46.4844
		0.368091	46.485
		0.379193	46.4857
		0.390279	46.4863
		0.412466	46.4876
		0.423551	46.4882
		0.479012	46.4914
		0.501199	46.4927
		0.512284	46.4934
		0.523369	46.494
		0.545557	46.4953
		0.567745	46.4966
		0.578847	46.4972
		0.589932	46.4979
		0.601018	46.4985
		0.61212	46.4991
		0.623205	46.4998
		0.63429	46.5004
		0.645392	46.5011
		0.656478	46.5017
		0.667563	46.5024
		0.678665	46.503
		0.68975	46.5036
		0.700853	46.5043
		0.711938	46.5049
		0.734126	46.5062
		0.745211	46.5068
		0.756313	46.5075
		0.767399	46.5081
		0.778484	46.5088
		0.789586	46.5094
		0.811756	46.5107
		0.822859	46.5113
		0.833944	46.512
		0.856131	46.5133
		0.878319	46.5145
		0.900507	46.5158
		0.911592	46.5165
		0.922677	46.5171
		0.933779	46.5177
		0.955949	46.519
		0.98924	46.521
		1.00032	46.5216
		1.01141	46.5222
		1.02251	46.5229
		1.0447	46.5242
		1.05579	46.5248
		1.07797	46.5261
		1.08906	46.5267
		1.10014	46.5274
		1.12233	46.5287
		1.13342	46.5293
		1.14452	46.5299
		1.16671	46.5312
		1.17779	46.5319
		1.18889	46.5325
		1.19998	46.5331
		1.21106	46.5338
		1.22217	46.5344
		1.23325	46.5351
		1.24434	46.5357
		1.25544	46.5363
		1.26652	46.537
		1.27761	46.5376
		1.28871	46.5383
		1.2998	46.5389
		1.3109	46.5396
		1.32198	46.5402
		1.33309	46.5408
		1.34417	46.5415
		1.35526	46.5421
		1.36636	46.5428
		1.37744	46.5434
		1.38853	46.544
		1.39963	46.5447
		1.41072	46.5453
		1.4218	46.546
		1.4329	46.5466
		1.44399	46.5473
		1.45509	46.5479
		1.46618	46.5485
		1.47726	46.5492
		1.48837	46.5498
		1.49945	46.5505
		1.51055	46.5511
		1.53272	46.5524
		1.55491	46.5537
		1.566	46.5543
		1.59929	46.5562
		1.61037	46.5569
		1.62146	46.5575
		1.63256	46.5582
		1.64364	46.5588
		1.65475	46.5594
		1.66583	46.5601
		1.67692	46.5607
		1.68802	46.5614
		1.6991	46.562
		1.71019	46.5626
		1.72129	46.5633
		1.73238	46.5639
		1.74346	46.5646
		1.75456	46.5652
		1.76565	46.5659
		1.77675	46.5665
		1.78784	46.5671
		1.79894	46.5678
		1.81002	46.5684
		1.82111	46.5691
		1.83221	46.5697
		1.8433	46.5703
		1.85438	46.571
		1.86548	46.5716
		1.87657	46.5723
		1.88766	46.5729
		1.89876	46.5735
		1.90984	46.5742
		1.92095	46.5748
		1.93203	46.5755
		1.94312	46.5761
		1.95422	46.5768
		1.9653	46.5774
		1.97641	46.578
		1.98749	46.5787
		1.99858	46.5793
		2.00968	46.58
		2.02076	46.5806
		2.03185	46.5812
		2.04295	46.5819
		2.05404	46.5825
		2.06514	46.5832
		2.07622	46.5838
		2.08731	46.5845
		2.09841	46.5851
		2.1095	46.5857
		2.1206	46.5864
		2.13168	46.587
		2.14277	46.5877
		2.15387	46.5883
		2.16496	46.5889
		2.17604	46.5896
		2.18714	46.5902
		2.19823	46.5909
		2.20933	46.5915
		2.22042	46.5922
		2.2426	46.5934
		2.25369	46.5941
		2.26479	46.5947
		2.27588	46.5954
		2.28696	46.596
		2.29806	46.5966
		2.30915	46.5973
		2.32024	46.5979
		2.33134	46.5986
		2.35351	46.5998
		2.36461	46.6005
		2.3757	46.6011
		2.3868	46.6018
		2.39788	46.6024
		2.40899	46.6031
		2.42007	46.6037
		2.44226	46.605
		2.45334	46.6056
		2.46443	46.6063
		2.47553	46.6069
		2.48662	46.6075
		2.4977	46.6082
		2.5088	46.6088
		2.51989	46.6095
		2.53099	46.6101
		2.55316	46.6114
		2.56426	46.612
		2.57535	46.6127
		2.61972	46.6152
		2.63081	46.6159
		2.64189	46.6165
		2.653	46.6172
		2.66408	46.6178
		2.67518	46.6184
		2.68627	46.6191
		2.69736	46.6197
		2.70846	46.6204
		2.71954	46.621
		2.73064	46.6217
		2.74173	46.6223
		2.75282	46.6229
		2.76392	46.6236
		2.78609	46.6249
		2.79719	46.6255
		2.80828	46.6261
		2.81938	46.6268
		2.83046	46.6274
		2.85265	46.6287
		2.86374	46.6294
		2.87484	46.63
		2.88592	46.6306
		2.89701	46.6313
		2.90811	46.6319
		2.9192	46.6326
		2.93028	46.6332
		2.94138	46.6338
		2.95247	46.6345
		2.96355	46.6351
		2.97466	46.6358
		2.98574	46.6364
		2.99684	46.637
		3.00793	46.6377
		3.01903	46.6383
		3.03012	46.639
		3.0412	46.6396
		3.0523	46.6403
		3.06339	46.6409
		3.07447	46.6415
		3.08558	46.6422
		3.09666	46.6428
		3.10775	46.6435
		3.11885	46.6441
		3.17431	46.6473
		3.1854	46.648
		3.21867	46.6499
		3.22977	46.6505
		3.24086	46.6512
		3.25194	46.6518
		3.26304	46.6524
		3.27413	46.6531
		3.28523	46.6537
		3.29632	46.6544
		3.3074	46.655
		3.3185	46.6556
		3.32959	46.6563
		3.34069	46.6569
		3.35178	46.6576
		3.36286	46.6582
		3.37396	46.6589
		3.38505	46.6595
		3.39613	46.6601
		3.40724	46.6608
		3.41832	46.6614
		3.47378	46.6646
		3.50705	46.6666
		3.52924	46.6678
		3.59579	46.6717
		3.60689	46.6723
		3.61798	46.673
		3.62908	46.6736
		3.64016	46.6743
		3.65125	46.6749
		3.66235	46.6755
		3.67344	46.6762
		3.68452	46.6768
		3.69562	46.6775
		3.70671	46.6781
		3.71779	46.6787
		3.7289	46.6794
		3.73998	46.68
		3.75108	46.6807
		3.76217	46.6813
		3.78436	46.6826
		3.79544	46.6832
		3.80654	46.6839
		3.81763	46.6845
		3.82871	46.6852
		3.83982	46.6858
		3.8509	46.6864
		3.86199	46.6871
		3.87309	46.6877
		3.88417	46.6884
		3.93963	46.6916
		3.95074	46.6922
		3.96182	46.6929
		3.97291	46.6935
		3.98401	46.6941
		3.9951	46.6948
		4.00618	46.6954
		4.01728	46.6961
		4.02837	46.6967
		4.03945	46.6973
		4.05056	46.698
		4.06164	46.6986
		4.07274	46.6993
		4.08383	46.6999
		4.09493	46.7005
		4.10602	46.7012
		4.1171	46.7018
		4.1282	46.7025
		4.13929	46.7031
		4.15037	46.7038
		4.16148	46.7044
		4.17256	46.705
		4.18365	46.7057
		4.19475	46.7063
		4.20583	46.707
		4.21694	46.7076
		4.22802	46.7082
		4.23912	46.7089
		4.25021	46.7095
		4.26129	46.7102
		4.2724	46.7108
		4.28348	46.7115
		4.29457	46.7121
		4.30567	46.7127
		4.31675	46.7134
		4.32784	46.714
		4.33894	46.7147
		4.35003	46.7153
		4.36113	46.7159
		4.37221	46.7166
		4.3833	46.7172
		4.3944	46.7179
		4.40549	46.7185
		4.41659	46.7191
		4.42768	46.7198
		4.43876	46.7204
		4.44986	46.7211
		4.46095	46.7217
		4.47203	46.7224
		4.48314	46.723
		4.49422	46.7236
		4.50532	46.7243
		4.51641	46.7249
		4.52749	46.7256
		4.5386	46.7262
		4.54968	46.7268
		4.56078	46.7275
		4.57187	46.7281
		4.58295	46.7288
		4.59406	46.7294
		4.60514	46.7301
		4.61623	46.7307
		4.62733	46.7313
		4.63841	46.732
		4.6495	46.7326
		4.6606	46.7333
		4.67169	46.7339
		4.68279	46.7345
		4.69387	46.7352
		4.70498	46.7358
		4.71606	46.7365
		4.72715	46.7371
		4.73825	46.7377
		4.74933	46.7384
		4.76042	46.739
		4.77152	46.7397
		4.78261	46.7403
		4.79369	46.741
		4.80479	46.7416
		4.81588	46.7422
		4.82698	46.7429
		4.83807	46.7435
		4.87134	46.7454
		4.88244	46.7461
		4.90461	46.7474
		4.91572	46.748
		4.94899	46.7499
		4.96007	46.7506
		4.98226	46.7519
		4.99336	46.7525
		5.00445	46.7531
		5.01553	46.7538
		5.02664	46.7544
		5.05991	46.7563
		5.09318	46.7583
		5.10427	46.7589
		5.17083	46.7628
		5.18191	46.7634
		5.193	46.764
		5.23737	46.7666
		5.25956	46.7679
		5.30392	46.7705
		5.63964	46.7899
		5.66181	46.7912
		5.67291	46.7918
		5.6951	46.7931
		5.70618	46.7937
		5.75054	46.7963
		5.81711	46.8001
		5.87257	46.8033
		5.88365	46.804
		5.89474	46.8046
		5.90584	46.8053
		5.91692	46.8059
		5.92801	46.8065
		5.93911	46.8072
		5.99457	46.8104
		6.00566	46.811
		6.01676	46.8117
		6.02784	46.8123
		6.0833	46.8155
		6.14985	46.8194
		6.16095	46.82
		6.29404	46.8277
		6.33842	46.8303
		6.3495	46.8309
		6.36059	46.8316
		6.38278	46.8328
		6.39386	46.8335
		6.40496	46.8341
		6.41605	46.8348
		6.42715	46.8354
		6.43824	46.8361
		6.44934	46.8367
		6.46042	46.8373
		6.47151	46.838
		6.50478	46.8399
		6.51588	46.8405
		6.52697	46.8412
		6.53805	46.8418
		6.54916	46.8425
		6.56024	46.8431
		6.59352	46.845
		6.60462	46.8457
		6.6157	46.8463
		6.63789	46.8476
		6.64898	46.8482
		6.7599	46.8547
		6.771	46.8553
		6.78208	46.8559
		6.79317	46.8566
		6.80427	46.8572
		6.83754	46.8591
		6.84863	46.8598
		6.85973	46.8604
		6.87082	46.8611
		6.8819	46.8617
		6.893	46.8624
		6.90409	46.863
		6.94846	46.8656
		6.95955	46.8662
		6.97063	46.8668
		6.98174	46.8675
		6.99282	46.8681
		7.00391	46.8688
		7.01501	46.8694
		7.0261	46.87
		7.0372	46.8707
		7.04828	46.8713
		7.05939	46.872
		7.07047	46.8726
		7.08156	46.8733
		7.11483	46.8752
		7.12593	46.8758
		7.13702	46.8765
		7.17029	46.8784
		7.18139	46.879
		7.19248	46.8797
		7.21466	46.881
		7.23685	46.8822
		7.24794	46.8829
		7.25902	46.8835
		7.27012	46.8842
		7.28121	46.8848
		7.29229	46.8854
		7.31448	46.8867
		7.35886	46.8893
		7.38104	46.8906
		7.40321	46.8919
		7.50305	46.8976
		7.53632	46.8996
		7.54741	46.9002
		7.55851	46.9008
		7.58068	46.9021
		7.59178	46.9028
		7.60287	46.9034
		7.61395	46.904
		7.66943	46.9073
		7.68052	46.9079
		7.6916	46.9085
		7.7027	46.9092
		7.72487	46.9105
		7.73598	46.9111
		7.75815	46.9124
		7.78033	46.9137
		7.79144	46.9143
		7.80252	46.9149
		7.81361	46.9156
		7.82471	46.9162
		7.83579	46.9169
		7.8469	46.9175
		7.85798	46.9182
		7.86907	46.9188
		7.88017	46.9194
		7.89126	46.9201
		7.90234	46.9207
		7.91344	46.9214
		7.92453	46.922
		7.93563	46.9226
		7.94672	46.9233
		7.9689	46.9246
		7.97999	46.9252
		7.99109	46.9259
		8.02436	46.9278
		8.04653	46.9291
		8.05764	46.9297
		8.06872	46.9303
		8.07981	46.931
		8.09091	46.9316
		8.10199	46.9323
		8.1131	46.9329
		8.12418	46.9335
		8.14637	46.9348
		8.15745	46.9355
		8.16856	46.9361
		8.17964	46.9368
		8.19073	46.9374
		8.20183	46.938
		8.21291	46.9387
		8.2351	46.94
		8.24619	46.9406
		8.25729	46.9412
		8.26837	46.9419
		8.29056	46.9432
		8.30165	46.9438
		8.32384	46.9451
		8.33492	46.9457
		8.35711	46.947
		8.36819	46.9477
		8.45694	46.9528
		8.46803	46.9534
		8.47911	46.9541
		8.49022	46.9547
		8.5013	46.9554
		8.53457	46.9573
		8.54568	46.9579
		8.56785	46.9592
		8.57895	46.9598
		8.59003	46.9605
		8.60114	46.9611
		8.61222	46.9618
		8.63441	46.9631
		8.64549	46.9637
		8.65658	46.9643
		8.66768	46.965
		8.68985	46.9663
		8.70095	46.9669
		8.71204	46.9675
		8.74533	46.9695
		8.75642	46.9701
		8.7786	46.9714
		8.78969	46.972
		8.80077	46.9727
		8.86734	46.9765
		8.87842	46.9772
		8.88952	46.9778
		8.90061	46.9784
		8.91169	46.9791
		8.9228	46.9797
		8.93388	46.9804
		8.94497	46.981
		8.95607	46.9817
		8.97824	46.9829
		8.98934	46.9836
		9.00043	46.9842
		9.01153	46.9849
		9.02261	46.9855
		9.03372	46.9861
		9.0448	46.9868
		9.05589	46.9874
		9.06699	46.9881
		9.07807	46.9887
		9.08916	46.9893
		9.10026	46.99
		9.11135	46.9906
		9.12243	46.9913
		9.13353	46.9919
		9.14462	46.9926
		9.15572	46.9932
		9.16681	46.9938
		9.17789	46.9945
		9.189	46.9951
		9.20008	46.9958
		9.21118	46.9964
		9.22227	46.997
		9.23335	46.9977
		9.24446	46.9983
		9.25554	46.999
		9.26663	46.9996
		9.27773	47.0003
		9.28881	47.0009
		9.29992	47.0015
		9.311	47.0022
		9.32209	47.0028
		9.33319	47.0035
		9.34427	47.0041
		9.35538	47.0047
		9.36646	47.0054
		9.37755	47.006
		9.38865	47.0067
		9.39973	47.0073
		9.42192	47.0086
		9.43301	47.0092
		9.45519	47.0105
		9.46628	47.0112
		9.47738	47.0118
		9.48847	47.0124
		9.49957	47.0131
		9.52174	47.0144
		9.53284	47.015
		9.54393	47.0156
		9.55501	47.0163
		9.56612	47.0169
		9.5772	47.0176
		9.58829	47.0182
		9.59939	47.0189
		9.61047	47.0195
		9.62158	47.0201
		9.63266	47.0208
		9.64375	47.0214
		9.65485	47.0221
		9.66593	47.0227
		9.67704	47.0233
		9.68812	47.024
		9.69921	47.0246
		9.71031	47.0253
		9.72139	47.0259
		9.73248	47.0266
		9.74358	47.0272
		9.75467	47.0278
		9.76577	47.0285
		9.77685	47.0291
		9.78794	47.0298
		9.79904	47.0304
		9.81013	47.031
		9.82123	47.0317
		9.83231	47.0323
		9.8434	47.033
		9.8545	47.0336
		9.86559	47.0342
		9.87667	47.0349
		9.88777	47.0355
		9.89886	47.0362
		9.93213	47.0381
		9.95432	47.0394
		9.96542	47.04
		9.97651	47.0407
		10.0098	47.0426
		10.0209	47.0432
		10.032	47.0439
		10.0431	47.0445
		10.0652	47.0458
		10.0763	47.0464
		10.0874	47.0471
		10.0985	47.0477
		10.1096	47.0484
		10.1207	47.049
		10.1318	47.0496
		10.1429	47.0503
		10.154	47.0509
		10.1651	47.0516
		10.1762	47.0522
		10.1872	47.0528
		10.1983	47.0535
		10.2094	47.0541
		10.2205	47.0548
		10.2316	47.0554
		10.2427	47.0561
		10.2538	47.0567
		10.2649	47.0573
		10.276	47.058
		10.2871	47.0586
		10.2982	47.0593
		10.3093	47.0599
		10.3204	47.0605
		10.3314	47.0612
		10.3425	47.0618
		10.3536	47.0625
		10.3647	47.0631
		10.3758	47.0638
		10.3869	47.0644
		10.398	47.065
		10.4091	47.0657
		10.4202	47.0663
		10.4313	47.067
		10.4424	47.0676
		10.4534	47.0682
		10.4645	47.0689
		10.4756	47.0695
		10.4978	47.0708
		10.5089	47.0714
		10.52	47.0721
		10.5311	47.0727
		10.5422	47.0734
		10.5533	47.074
		10.5644	47.0747
		10.5755	47.0753
		10.5866	47.0759
		10.5976	47.0766
		10.6087	47.0772
		10.6198	47.0779
		10.6309	47.0785
		10.642	47.0791
		10.6531	47.0798
		10.6642	47.0804
		10.6753	47.0811
		10.6864	47.0817
		10.6975	47.0824
		10.7086	47.083
		10.7197	47.0836
		10.7307	47.0843
		10.7418	47.0849
		10.7529	47.0856
		10.764	47.0862
		10.7751	47.0868
		10.7862	47.0875
		10.7973	47.0881
		10.8084	47.0888
		10.8195	47.0894
		10.8306	47.0901
		10.8417	47.0907
		10.8528	47.0913
		10.8638	47.092
		10.8749	47.0926
		10.886	47.0933
		10.8971	47.0939
		10.9082	47.0945
		10.9193	47.0952
		10.9304	47.0958
		10.9415	47.0965
		10.9526	47.0971
		10.9637	47.0977
		10.9748	47.0984
		10.9859	47.099
		10.9969	47.0997
		11.1411	47.108
		11.1522	47.1087
		11.2077	47.1119
		11.2188	47.1125
		11.2299	47.1131
		11.241	47.1138
		11.2521	47.1144
		11.2631	47.1151
		11.2742	47.1157
		11.2853	47.1163
		11.2964	47.117
		11.3075	47.1176
		11.3186	47.1183
		11.3297	47.1189
		11.3408	47.1196
		11.3519	47.1202
		11.363	47.1208
		11.3741	47.1215
		11.3852	47.1221
		11.3963	47.1228
		11.4073	47.1234
		11.4184	47.124
		11.4517	47.126
		11.4628	47.1266
		11.4739	47.1273
		11.485	47.1279
		11.4961	47.1285
		11.5072	47.1292
		11.5183	47.1298
		11.5293	47.1305
		11.5404	47.1311
		11.5626	47.1324
		11.5737	47.133
		11.5848	47.1337
		11.5959	47.1343
		11.607	47.1349
		11.6181	47.1356
		11.6292	47.1362
		11.6403	47.1369
		11.6514	47.1375
		11.6625	47.1382
		11.6735	47.1388
		11.6846	47.1394
		11.6957	47.1401
		11.7068	47.1407
		11.729	47.142
		11.7401	47.1426
		11.7512	47.1433
		11.7623	47.1439
		11.7734	47.1446
		11.7845	47.1452
		11.7956	47.1459
		11.8066	47.1465
		11.8177	47.1471
		11.8288	47.1478
		11.8399	47.1484
		11.851	47.1491
		11.8621	47.1497
		11.8732	47.1503
		11.8843	47.151
		11.8954	47.1516
		11.9065	47.1523
		11.9176	47.1529
		11.9287	47.1535
		11.9398	47.1542
		11.9508	47.1548
		11.9619	47.1555
		11.973	47.1561
		11.9841	47.1568
		11.9952	47.1574
		12.0063	47.158
		12.0285	47.1593
		12.0396	47.16
		12.0728	47.1619
		12.095	47.1632
		12.1172	47.1645
		12.1727	47.1677
		12.1838	47.1683
		12.206	47.1696
		12.2281	47.1709
		12.2503	47.1722
		12.2614	47.1728
		12.2725	47.1734
		12.2836	47.1741
		12.2947	47.1747
		12.3058	47.1754
		12.3169	47.176
		12.328	47.1766
		12.339	47.1773
		12.3501	47.1779
		12.3612	47.1786
		12.3723	47.1792
		12.3834	47.1798
		12.3945	47.1805
		12.4056	47.1811
		12.4167	47.1818
		12.4278	47.1824
		12.4389	47.1831
		12.45	47.1837
		12.461	47.1843
		12.4722	47.185
		12.4832	47.1856
[truncated: 31,638 more rows]

## Sheet: Figure 2a
Figure 2a
		tmin(s)	tmax(s)	fmin(MHz)	fmax(MHz)	Drift-rate(MHZ/s)
	Bounds	18243.4	18244.5	8.00171	16.9708	-12.7777
	Image	1.000000000000000000e+00	1.000000000000000000e+00	1.000000000000000000e+00	1.000000000000000000e+00	1.000000000000000000e+00	1.048694491386413574e+00	1.139214277267456055e+00	1.295206785202026367e+00	1.000000000000000000e+00	1.249713063240051270e+00	1.000000000000000000e+00	1.002873480319976807e+00	1.000000000000000000e+00	1.005746960639953613e+00	1.000000000000000000e+00	1.000000000000000000e+00	1.000000000000000000e+00	1.000000000000000000e+00	1.000000000000000000e+00	1.000000000000000000e+00	1.000000000000000000e+00	1.000000000000000000e+00	1.000000000000000000e+00	1.000000000000000000e+00	1.288067579269409180e+00	1.008743405342102051e+00	1.000000000000000000e+00	1.294545650482177734e+00	1.000000000000000000e+00	1.065578818321228027e+00	1.015186071395874023e+00	1.205355286598205566e+00	1.000000000000000000e+00	1.223227858543395996e+00	1.038981080055236816e+00	1.000000000000000000e+00	1.152099967002868652e+00	1.177600502967834473e+00	1.009548664093017578e+00	1.000000000000000000e+00	1.000000000000000000e+00	1.269941926002502441e+00	1.179344892501831055e+00	1.000000000000000000e+00	1.098897337913513184e+00	1.044776797294616699e+00	1.000000000000000000e+00	1.370037913322448730e+00
		1.000000000000000000e+00	1.025359690189361572e+00	1.050719380378723145e+00	1.052136182785034180e+00	1.000000000000000000e+00	1.042346715927124023e+00	1.069607138633728027e+00	1.149777889251708984e+00	1.095641016960144043e+00	1.157990455627441406e+00	1.122114777565002441e+00	1.001436710357666016e+00	1.000000000000000000e+00	1.002873420715332031e+00	1.000000000000000000e+00	1.113529205322265625e+00	1.000000000000000000e+00	1.000000000000000000e+00	1.036991119384765625e+00	1.000000000000000000e+00	1.124204397201538086e+00	1.079190731048583984e+00	1.054459571838378906e+00	1.000000000000000000e+00	1.144033789634704590e+00	1.004371643066406250e+00	1.083037257194519043e+00	1.267138481140136719e+00	1.000000000000000000e+00	1.032789468765258789e+00	1.110613584518432617e+00	1.102677583694458008e+00	1.166049957275390625e+00	1.111613988876342773e+00	1.078593492507934570e+00	1.000000000000000000e+00	1.306838393211364746e+00	1.154027223587036133e+00	1.166188001632690430e+00	1.000000000000000000e+00	1.000000000000000000e+00	1.137249827384948730e+00	1.128884315490722656e+00	1.000000000000000000e+00	1.055453658103942871e+00	1.022388458251953125e+00	1.006189107894897461e+00	1.185019016265869141e+00
		1.000000000000000000e+00	1.050719380378723145e+00	1.101438760757446289e+00	1.104272246360778809e+00	1.000000000000000000e+00	1.035999059677124023e+00	1.000000000000000000e+00	1.004348874092102051e+00	1.191282033920288086e+00	1.066267848014831543e+00	1.244229555130004883e+00	1.000000000000000000e+00	1.000000000000000000e+00	1.000000000000000000e+00	1.000000000000000000e+00	1.227058529853820801e+00	1.000000000000000000e+00	1.000000000000000000e+00	1.073982119560241699e+00	1.000000000000000000e+00	1.248408913612365723e+00	1.158381462097167969e+00	1.108919143676757812e+00	1.000000000000000000e+00	1.000000000000000000e+00	1.000000000000000000e+00	1.166074514389038086e+00	1.239731311798095703e+00	1.000000000000000000e+00	1.000000000000000000e+00	1.206041097640991211e+00	1.000000000000000000e+00	1.332099914550781250e+00	1.000000000000000000e+00	1.118206024169921875e+00	1.000000000000000000e+00	1.461576819419860840e+00	1.130453824996948242e+00	1.322827339172363281e+00	1.000000000000000000e+00	1.000000000000000000e+00	1.004557728767395020e+00	1.078423619270324707e+00	1.000000000000000000e+00	1.012009978294372559e+00	1.000000000000000000e+00	1.012378215789794922e+00	1.000000000000000000e+00
		1.137807250022888184e+00	1.068903625011444092e+00	1.000000000000000000e+00	1.157529354095458984e+00	1.050236105918884277e+00	1.000000000000000000e+00	1.000000000000000000e+00	1.348267436027526855e+00	1.104404449462890625e+00	1.182811260223388672e+00	1.000000000000000000e+00	1.033193647861480713e+00	1.054807305335998535e+00	1.011579990386962891e+00	1.000000000000000000e+00	1.168284296989440918e+00	1.000000000000000000e+00	1.000000000000000000e+00	1.158733248710632324e+00	1.000000000000000000e+00	1.000000000000000000e+00	1.387266635894775391e+00	1.116177201271057129e+00	1.022951483726501465e+00	1.000000000000000000e+00	1.000000000000000000e+00	1.364983439445495605e+00	1.000000000000000000e+00	1.000000000000000000e+00	1.430286049842834473e+00	1.000000000000000000e+00	1.000000000000000000e+00	1.140660166740417480e+00	1.000000000000000000e+00	1.000000000000000000e+00	1.000000000000000000e+00	1.110952973365783691e+00	1.120354294776916504e+00	1.052250027656555176e+00	1.251254916191101074e+00	1.031889557838439941e+00	1.334167242050170898e+00	1.451580405235290527e+00	1.127212882041931152e+00	1.000000000000000000e+00	1.000000000000000000e+00	1.000000000000000000e+00	1.000000000000000000e+00
		1.000000000000000000e+00	1.150778472423553467e+00	1.301556944847106934e+00	1.000000000000000000e+00	1.227709889411926270e+00	1.324367403984069824e+00	1.000000000000000000e+00	1.000000000000000000e+00	1.000000000000000000e+00	1.340262889862060547e+00	1.156339406967163086e+00	1.184195339679718018e+00	1.265408873558044434e+00	1.102981805801391602e+00	1.000000000000000000e+00	1.000000000000000000e+00	1.000000000000000000e+00	1.157331466674804688e+00	1.000000000000000000e+00	1.043997406959533691e+00	1.000000000000000000e+00	1.025629162788391113e+00	1.000000000000000000e+00	1.000000000000000000e+00	1.229930996894836426e+00	1.000000000000000000e+00	1.041424751281738281e+00	1.000000000000000000e+00	1.000000000000000000e+00	1.007864236831665039e+00	1.167078375816345215e+00	1.000000000000000000e+00	1.000000000000000000e+00	1.000000000000000000e+00	1.000000000000000000e+00	1.000000000000000000e+00	1.247240543365478516e+00	1.000000000000000000e+00	1.227199077606201172e+00	1.000000000000000000e+00	1.139984846115112305e+00	1.000000000000000000e+00	1.188707828521728516e+00	1.067170619964599609e+00	1.202430486679077148e+00	1.420047521591186523e+00	1.000000000000000000e+00	1.000000000000000000e+00
		1.000000000000000000e+00	1.000000000000000000e+00	1.000000000000000000e+00	1.000000000000000000e+00	1.058226466178894043e+00	1.463636040687561035e+00	1.000000000000000000e+00	1.000000000000000000e+00	1.000000000000000000e+00	1.050205469131469727e+00	1.000000000000000000e+00	1.060269236564636230e+00	1.000000000000000000e+00	1.120538473129272461e+00	1.240160584449768066e+00	1.039820194244384766e+00	1.208312511444091797e+00	1.000000000000000000e+00	1.000000000000000000e+00	1.178005695343017578e+00	1.116973280906677246e+00	1.000000000000000000e+00	1.003175973892211914e+00	1.000000000000000000e+00	1.031971335411071777e+00	1.000000000000000000e+00	1.000000000000000000e+00	1.000000000000000000e+00	1.000000000000000000e+00	1.000000000000000000e+00	1.186030387878417969e+00	1.425323247909545898e+00	1.220033407211303711e+00	1.000000000000000000e+00	1.000000000000000000e+00	1.000000000000000000e+00	1.000000000000000000e+00	1.235211133956909180e+00	1.000000000000000000e+00	1.000000000000000000e+00	1.042936563491821289e+00	1.017167687416076660e+00	1.130227923393249512e+00	1.000000000000000000e+00	1.000000000000000000e+00	1.000000000000000000e+00	1.051518678665161133e+00	1.000000000000000000e+00
		1.000000000000000000e+00	1.168220460414886475e+00	1.336440920829772949e+00	1.000000000000000000e+00	1.000000000000000000e+00	1.000000000000000000e+00	1.035986661911010742e+00	1.000000000000000000e+00	1.000000000000000000e+00	1.062664151191711426e+00	1.170340538024902344e+00	1.247471094131469727e+00	1.148644685745239258e+00	1.346297502517700195e+00	1.283295273780822754e+00	1.183454751968383789e+00	1.488068461418151855e+00	1.000000000000000000e+00	1.000000000000000000e+00	1.000000000000000000e+00	1.000000000000000000e+00	1.012787580490112305e+00	1.000000000000000000e+00	1.108324050903320312e+00	1.000000000000000000e+00	1.000000000000000000e+00	1.000000000000000000e+00	1.180383563041687012e+00	1.000000000000000000e+00	1.000000000000000000e+00	1.000000000000000000e+00	1.000000000000000000e+00	1.051601171493530273e+00	1.000000000000000000e+00	1.252454638481140137e+00	1.000000000000000000e+00	1.098604440689086914e+00	1.270519852638244629e+00	1.089760184288024902e+00	1.190217256546020508e+00	1.500000000000000000e+00	1.407168507575988770e+00	1.385350823402404785e+00	1.000000000000000000e+00	1.000000000000000000e+00	1.000000000000000000e+00	1.123881459236145020e+00	1.000000000000000000e+00
		1.000000000000000000e+00	1.134218513965606689e+00	1.268437027931213379e+00	1.000000000000000000e+00	1.074984192848205566e+00	1.000000000000000000e+00	1.029088854789733887e+00	1.000000000000000000e+00	1.000000000000000000e+00	1.000000000000000000e+00	1.113921284675598145e+00	1.095793426036834717e+00	1.191586852073669434e+00	1.000000000000000000e+00	1.258445858955383301e+00	1.000000000000000000e+00	1.282682061195373535e+00	1.070413589477539062e+00	1.000000000000000000e+00	1.000000000000000000e+00	1.051563262939453125e+00	1.130086541175842285e+00	1.380754947662353516e+00	1.203521370887756348e+00	1.000000000000000000e+00	1.000000000000000000e+00	1.000000000000000000e+00	1.113113760948181152e+00	1.000000000000000000e+00	1.000000000000000000e+00	1.000000000000000000e+00	1.223221778869628906e+00	1.118557572364807129e+00	1.000000000000000000e+00	1.000000000000000000e+00	1.000000000000000000e+00	1.000000000000000000e+00	1.062045097351074219e+00	1.000000000000000000e+00	1.409356832504272461e+00	1.125670433044433594e+00	1.000000000000000000e+00	1.004331111907958984e+00	1.064560294151306152e+00	1.163819313049316406e+00	1.099525690078735352e+00	1.000000000000000000e+00	1.000000000000000000e+00
		1.000000000000000000e+00	1.000000000000000000e+00	1.000000000000000000e+00	1.000000000000000000e+00	1.000000000000000000e+00	1.152396678924560547e+00	1.148450732231140137e+00	1.500000000000000000e+00	1.061183571815490723e+00	1.000000000000000000e+00	1.000000000000000000e+00	1.059454858303070068e+00	1.118909716606140137e+00	1.000000000000000000e+00	1.074620366096496582e+00	1.183765053749084473e+00	1.000000000000000000e+00	1.000000000000000000e+00	1.000000000000000000e+00	1.071897745132446289e+00	1.000000000000000000e+00	1.000000000000000000e+00	1.003011703491210938e+00	1.000000000000000000e+00	1.000000000000000000e+00	1.051854848861694336e+00	1.102367162704467773e+00	1.407293558120727539e+00	1.000000000000000000e+00	1.055067658424377441e+00	1.000000000000000000e+00	1.000000000000000000e+00	1.000000000000000000e+00	1.144427418708801270e+00	1.153262495994567871e+00	1.185356736183166504e+00	1.128186941146850586e+00	1.000000000000000000e+00	1.431156992912292480e+00	1.000000000000000000e+00	1.000000000000000000e+00	1.000000000000000000e+00	1.182788729667663574e+00	1.000000000000000000e+00	1.191623806953430176e+00	1.000000000000000000e+00	1.213895559310913086e+00	1.000000000000000000e+00
		1.153303146362304688e+00	1.076651573181152344e+00	1.000000000000000000e+00	1.000000000000000000e+00	1.149170756340026855e+00	1.019971251487731934e+00	1.000000000000000000e+00	1.014824271202087402e+00	1.000000000000000000e+00	1.000000000000000000e+00	1.059151768684387207e+00	1.000000000000000000e+00	1.000000000000000000e+00	1.000000000000000000e+00	1.249123215675354004e+00	1.000000000000000000e+00	1.000000000000000000e+00	1.131392121315002441e+00	1.000000000000000000e+00	1.000000000000000000e+00	1.000000000000000000e+00	1.458266735076904297e+00	1.091394066810607910e+00	1.382235765457153320e+00	1.188804626464843750e+00	1.000000000000000000e+00	1.000000000000000000e+00	1.008729696273803711e+00	1.000000000000000000e+00	1.000000000000000000e+00	1.234685540199279785e+00	1.000000000000000000e+00	1.000000000000000000e+00	1.000000000000000000e+00	1.134275913238525391e+00	1.102390527725219727e+00	1.408045172691345215e+00	1.066855669021606445e+00	1.181795716285705566e+00	1.006202578544616699e+00	1.000000000000000000e+00	1.000000000000000000e+00	1.000000000000000000e+00	1.000000000000000000e+00	1.410531401634216309e+00	1.000000000000000000e+00	1.112963199615478516e+00	1.193736076354980469e+00
		1.189057111740112305e+00	1.113071441650390625e+00	1.037085771560668945e+00	1.000000000000000000e+00	1.000000000000000000e+00	1.160080313682556152e+00	1.039721965789794922e+00	1.151047468185424805e+00	1.000000000000000000e+00	1.000000000000000000e+00	1.113153576850891113e+00	1.053371012210845947e+00	1.000000000000000000e+00	1.106742024421691895e+00	1.249049663543701172e+00	1.334994196891784668e+00	1.000000000000000000e+00	1.000000000000000000e+00	1.000000000000000000e+00	1.000000000000000000e+00	1.388694524765014648e+00	1.500000000000000000e+00	1.000000000000000000e+00	1.152055740356445312e+00	1.130801081657409668e+00	1.259729146957397461e+00	1.000000000000000000e+00	1.082690596580505371e+00	1.000000000000000000e+00	1.211458086967468262e+00	1.000000000000000000e+00	1.000000000000000000e+00	1.000000000000000000e+00	1.000000000000000000e+00	1.000000000000000000e+00	1.455057501792907715e+00	1.000000000000000000e+00	1.014288902282714844e+00	1.037881135940551758e+00	1.000000000000000000e+00	1.397115111351013184e+00	1.000000000000000000e+00	1.000000000000000000e+00	1.041633963584899902e+00	1.000000000000000000e+00	1.000000000000000000e+00	1.205793499946594238e+00	1.154187917709350586e+00
		1.061793208122253418e+00	1.044142067432403564e+00	1.026490926742553711e+00	1.000000000000000000e+00	1.030439257621765137e+00	1.342004895210266113e+00	1.000000000000000000e+00	1.147172451019287109e+00	1.000000000000000000e+00	1.288761854171752930e+00	1.173421144485473633e+00	1.030636072158813477e+00	1.000000000000000000e+00	1.061272144317626953e+00	1.132930397987365723e+00	1.064570903778076172e+00	1.019703149795532227e+00	1.072497367858886719e+00	1.000000000000000000e+00	1.131682157516479492e+00	1.000000000000000000e+00	1.035714626312255859e+00	1.278193473815917969e+00	1.066547632217407227e+00	1.249773025512695312e+00	1.000000000000000000e+00	1.251013517379760742e+00	1.042602419853210449e+00	1.097443342208862305e+00	1.049551010131835938e+00	1.118552923202514648e+00	1.000000000000000000e+00	1.035718917846679688e+00	1.000000000000000000e+00	1.197589755058288574e+00	1.000000000000000000e+00	1.032687544822692871e+00	1.000000000000000000e+00	1.037878990173339844e+00	1.105947494506835938e+00	1.095081925392150879e+00	1.200506925582885742e+00	1.029516220092773438e+00	1.000000000000000000e+00	1.000152826309204102e+00	1.202933549880981445e+00	1.000000000000000000e+00	1.237054944038391113e+00
		1.000000000000000000e+00	1.000000000000000000e+00	1.000000000000000000e+00	1.000000000000000000e+00	1.000000000000000000e+00	1.283266067504882812e+00	1.000000000000000000e+00	1.294344782829284668e+00	1.000000000000000000e+00	1.146228432655334473e+00	1.032838225364685059e+00	1.061272144317626953e+00	1.000000000000000000e+00	1.122544288635253906e+00	1.265860795974731445e+00	1.000000000000000000e+00	1.039406418800354004e+00	1.144994616508483887e+00	1.000000000000000000e+00	1.006060481071472168e+00	1.000000000000000000e+00	1.024937391281127930e+00	1.115192651748657227e+00	1.000000000000000000e+00	1.499546051025390625e+00	1.000000000000000000e+00	1.082007765769958496e+00	1.000000000000000000e+00	1.000000000000000000e+00	1.000000000000000000e+00	1.237105965614318848e+00	1.000000000000000000e+00	1.071437954902648926e+00	1.000000000000000000e+00	1.225016713142395020e+00	1.000000000000000000e+00	1.065375089645385742e+00	1.000000000000000000e+00	1.075758099555969238e+00	1.010849237442016602e+00	1.161184191703796387e+00	1.245178818702697754e+00	1.029265046119689941e+00	1.000000000000000000e+00	1.000000000000000000e+00	1.182818174362182617e+00	1.000000000000000000e+00	1.235275387763977051e+00
		1.123586416244506836e+00	1.088284194469451904e+00	1.052981972694396973e+00	1.000000000000000000e+00	1.060878515243530273e+00	1.400743722915649414e+00	1.000000000000000000e+00	1.000000000000000000e+00	1.000000000000000000e+00	1.431295275688171387e+00	1.314003944396972656e+00	1.000000000000000000e+00	1.000000000000000000e+00	1.000000000000000000e+00	1.000000000000000000e+00	1.129141688346862793e+00	1.000000000000000000e+00	1.000000000000000000e+00	1.000000000000000000e+00	1.257303833961486816e+00	1.000000000000000000e+00	1.046491742134094238e+00	1.441194295883178711e+00	1.133095383644104004e+00	1.000000000000000000e+00	1.000000000000000000e+00	1.420019268989562988e+00	1.085204839706420898e+00	1.194886803627014160e+00	1.099101901054382324e+00	1.000000000000000000e+00	1.000000000000000000e+00	1.000000000000000000e+00	1.000000000000000000e+00	1.170162796974182129e+00	1.000000000000000000e+00	1.000000000000000000e+00	1.000000000000000000e+00	1.000000000000000000e+00	1.201045632362365723e+00	1.028979659080505371e+00	1.155835032463073730e+00	1.029767394065856934e+00	1.000000000000000000e+00	1.000305652618408203e+00	1.223048925399780273e+00	1.000000000000000000e+00	1.238834500312805176e+00
		1.113273501396179199e+00	1.056636750698089600e+00	1.000000000000000000e+00	1.067363977432250977e+00	1.000000000000000000e+00	1.135438084602355957e+00	1.000000000000000000e+00	1.000000000000000000e+00	1.000000000000000000e+00	1.169865608215332031e+00	1.085594654083251953e+00	1.118895530700683594e+00	1.237791061401367188e+00	1.000000000000000000e+00	1.000000000000000000e+00	1.000000000000000000e+00	1.000000000000000000e+00	1.000000000000000000e+00	1.000000000000000000e+00	1.401763319969177246e+00	1.159922957420349121e+00	1.000000000000000000e+00	1.500000000000000000e+00	1.012452483177185059e+00	1.000000000000000000e+00	1.044656515121459961e+00	1.000000000000000000e+00	1.000000000000000000e+00	1.000000000000000000e+00	1.138766050338745117e+00	1.116932272911071777e+00	1.000000000000000000e+00	1.000000000000000000e+00	1.157881736755371094e+00	1.000000000000000000e+00	1.224368095397949219e+00	1.193878293037414551e+00	1.137040734291076660e+00	1.500000000000000000e+00	1.003443121910095215e+00	1.053156375885009766e+00	1.167976737022399902e+00	1.109358072280883789e+00	1.111228466033935547e+00	1.246216654777526855e+00	1.000000000000000000e+00	1.000000000000000000e+00	1.000000000000000000e+00
		1.000000000000000000e+00	1.000000000000000000e+00	1.000000000000000000e+00	1.000000000000000000e+00	1.000000000000000000e+00	1.000000000000000000e+00	1.000000000000000000e+00	1.023213863372802734e+00	1.038156270980834961e+00	1.000000000000000000e+00	1.000000000000000000e+00	1.000000000000000000e+00	1.000000000000000000e+00	1.000000000000000000e+00	1.029070019721984863e+00	1.231581091880798340e+00	1.089163541793823242e+00	1.446656942367553711e+00	1.000501632690429688e+00	1.000000000000000000e+00	1.000000000000000000e+00	1.000000000000000000e+00	1.000000000000000000e+00	1.138073801994323730e+00	1.000000000000000000e+00	1.104555726051330566e+00	1.094206690788269043e+00	1.000000000000000000e+00	1.076890110969543457e+00	1.168764472007751465e+00	1.000000000000000000e+00	1.116710424423217773e+00	1.000000000000000000e+00	1.000000000000000000e+00	1.000000000000000000e+00	1.069368600845336914e+00	1.000000000000000000e+00	1.271789789199829102e+00	1.155969500541687012e+00	1.030821800231933594e+00	1.000000000000000000e+00	1.500000000000000000e+00	1.080757141113281250e+00	1.000000000000000000e+00	1.500000000000000000e+00	1.000000000000000000e+00	1.000000000000000000e+00	1.124170780181884766e+00
		1.176062107086181641e+00	1.088031053543090820e+00	1.000000000000000000e+00	1.000000000000000000e+00	1.171625137329101562e+00	1.031103253364562988e+00	1.228409767150878906e+00	1.000000000000000000e+00	1.000000000000000000e+00	1.000000000000000000e+00	1.000000000000000000e+00	1.000000000000000000e+00	1.000000000000000000e+00	1.000000000000000000e+00	1.000000000000000000e+00	1.324005961418151855e+00	1.127318263053894043e+00	1.000000000000000000e+00	1.003872871398925781e+00	1.060003638267517090e+00	1.000000000000000000e+00	1.000000000000000000e+00	1.000000000000000000e+00	1.000000000000000000e+00	1.326786994934082031e+00	1.000000000000000000e+00	1.213126301765441895e+00	1.154439568519592285e+00	1.000000000000000000e+00	1.291238188743591309e+00	1.164846539497375488e+00	1.000000000000000000e+00	1.019824385643005371e+00	1.000000000000000000e+00	1.066240787506103516e+00	1.037554860115051270e+00	1.476207494735717773e+00	1.100938677787780762e+00	1.373006463050842285e+00	1.239372253417968750e+00	1.000000000000000000e+00	1.074601531028747559e+00	1.096884965896606445e+00	1.000000000000000000e+00	1.237853407859802246e+00	1.066884040832519531e+00	1.000000000000000000e+00	1.279010057449340820e+00
		1.204581499099731445e+00	1.134449779987335205e+00	1.064318060874938965e+00	1.143291950225830078e+00	1.000000000000000000e+00	1.161037564277648926e+00	1.000000000000000000e+00	1.043462753295898438e+00	1.119364261627197266e+00	1.011882662773132324e+00	1.000000000000000000e+00	1.136447608470916748e+00	1.272895216941833496e+00	1.000000000000000000e+00	1.000000000000000000e+00	1.000000000000000000e+00	1.000000000000000000e+00	1.000000000000000000e+00	1.039898037910461426e+00	1.000000000000000000e+00	1.500000000000000000e+00	1.002240896224975586e+00	1.195367455482482910e+00	1.000000000000000000e+00	1.231575012207031250e+00	1.000000000000000000e+00	1.121615171432495117e+00	1.294551849365234375e+00	1.000000000000000000e+00	1.247137546539306641e+00	1.223189353942871094e+00	1.394184112548828125e+00	1.000000000000000000e+00	1.075691223144531250e+00	1.412320137023925781e+00	1.092465758323669434e+00	1.000000000000000000e+00	1.263121008872985840e+00	1.000000000000000000e+00	1.233869910240173340e+00	1.043438911437988281e+00	1.039466857910156250e+00	1.292884826660156250e+00	1.000000000000000000e+00	1.156291365623474121e+00	1.000000000000000000e+00	1.000000000000000000e+00	1.000000000000000000e+00
		1.000000000000000000e+00	1.000000000000000000e+00	1.000000000000000000e+00	1.004664301872253418e+00	1.004729151725769043e+00	1.187123060226440430e+00	1.000000000000000000e+00	1.000000000000000000e+00	1.500000000000000000e+00	1.056092858314514160e+00	1.131627678871154785e+00	1.000000000000000000e+00	1.000000000000000000e+00	1.000000000000000000e+00	1.000000000000000000e+00	1.000000000000000000e+00	1.000000000000000000e+00	1.000000000000000000e+00	1.253799438476562500e+00	1.000000000000000000e+00	1.000000000000000000e+00	1.000000000000000000e+00	1.116030216217041016e+00	1.176119685173034668e+00	1.088646531105041504e+00	1.004848837852478027e+00	1.000000000000000000e+00	1.000000000000000000e+00	1.346423268318176270e+00	1.096586108207702637e+00	1.000000000000000000e+00	1.000000000000000000e+00	1.000000000000000000e+00	1.000000000000000000e+00	1.000000000000000000e+00	1.019488573074340820e+00	1.000000000000000000e+00	1.000000000000000000e+00	1.000000000000000000e+00	1.000000000000000000e+00	1.000000000000000000e+00	1.077264785766601562e+00	1.000000000000000000e+00	1.282302498817443848e+00	1.000000000000000000e+00	1.101060509681701660e+00	1.000000000000000000e+00	1.373570680618286133e+00
		1.000000000000000000e+00	1.001196324825286865e+00	1.002392649650573730e+00	1.000000000000000000e+00	1.000000000000000000e+00	1.000000000000000000e+00	1.000000000000000000e+00	1.000000000000000000e+00	1.250833153724670410e+00	1.000000000000000000e+00	1.000000000000000000e+00	1.112174093723297119e+00	1.224348187446594238e+00	1.000000000000000000e+00	1.012662529945373535e+00	1.500000000000000000e+00	1.000000000000000000e+00	1.066368222236633301e+00	1.000000000000000000e+00	1.123088479042053223e+00	1.000000000000000000e+00	1.000000000000000000e+00	1.000000000000000000e+00	1.000000000000000000e+00	1.000000000000000000e+00	1.270033597946166992e+00	1.249910116195678711e+00	1.000000000000000000e+00	1.000000000000000000e+00	1.172472596168518066e+00	1.149053692817687988e+00	1.000000000000000000e+00	1.000000000000000000e+00	1.067259073257446289e+00	1.000000000000000000e+00	1.000000000000000000e+00	1.000000000000000000e+00	1.356669664382934570e+00	1.366216540336608887e+00	1.000000000000000000e+00	1.093595504760742188e+00	1.000000000000000000e+00	1.174102425575256348e+00	1.149205446243286133e+00	1.000000000000000000e+00	1.000000000000000000e+00	1.000000000000000000e+00	1.000000000000000000e+00
		1.078926920890808105e+00	1.039463460445404053e+00	1.000000000000000000e+00	1.000000000000000000e+00	1.000000000000000000e+00	1.126467585563659668e+00	1.135159850120544434e+00	1.000000000000000000e+00	1.063903331756591797e+00	1.178739547729492188e+00	1.027456402778625488e+00	1.000000000000000000e+00	1.000000000000000000e+00	1.000000000000000000e+00	1.000000000000000000e+00	1.056388378143310547e+00	1.052613854408264160e+00	1.000000000000000000e+00	1.135958313941955566e+00	1.176891207695007324e+00	1.000000000000000000e+00	1.000000000000000000e+00	1.000000000000000000e+00	1.184707403182983398e+00	1.000000000000000000e+00	1.000000000000000000e+00	1.000000000000000000e+00	1.000000000000000000e+00	1.000000000000000000e+00	1.054897189140319824e+00	1.000000000000000000e+00	1.000000000000000000e+00	1.066873192787170410e+00	1.000000000000000000e+00	1.000000000000000000e+00	1.167599320411682129e+00	1.000000000000000000e+00	1.076130986213684082e+00	1.258318901062011719e+00	1.219992399215698242e+00	1.000000000000000000e+00	1.000000000000000000e+00	1.284262299537658691e+00	1.361346960067749023e+00	1.000000000000000000e+00	1.037885308265686035e+00	1.000000000000000000e+00	1.157120585441589355e+00
		1.056904315948486328e+00	1.155054926872253418e+00	1.253205537796020508e+00	1.124570727348327637e+00	1.000000000000000000e+00	1.000000000000000000e+00	1.381198167800903320e+00	1.096105933189392090e+00	1.000000000000000000e+00	1.000000000000000000e+00	1.026417016983032227e+00	1.216419875621795654e+00	1.000000000000000000e+00	1.432839751243591309e+00	1.116603136062622070e+00	1.000000000000000000e+00	1.246893048286437988e+00	1.500000000000000000e+00	1.000000000000000000e+00	1.113421440124511719e+00	1.500000000000000000e+00	1.000000000000000000e+00	1.000000000000000000e+00	1.101647734642028809e+00	1.000000000000000000e+00	1.303837418556213379e+00	1.000000000000000000e+00	1.000000000000000000e+00	1.000000000000000000e+00	1.000000000000000000e+00	1.000000000000000000e+00	1.384490370750427246e+00	1.352518320083618164e+00	1.000000000000000000e+00	1.500000000000000000e+00	1.000000000000000000e+00	1.000000000000000000e+00	1.000000000000000000e+00	1.180400729179382324e+00	1.000000000000000000e+00	1.000000000000000000e+00	1.256351351737976074e+00	1.000000000000000000e+00	1.000000000000000000e+00	1.000000000000000000e+00	1.000000000000000000e+00	1.000000000000000000e+00	1.000000000000000000e+00
		1.000000000000000000e+00	1.000000000000000000e+00	1.000000000000000000e+00	1.128595590591430664e+00	1.000000000000000000e+00	1.000000000000000000e+00	1.145739197731018066e+00	1.000000000000000000e+00	1.115966916084289551e+00	1.000000000000000000e+00	1.190022826194763184e+00	1.062117159366607666e+00	1.094928264617919922e+00	1.029306054115295410e+00	1.064779996871948242e+00	1.226865768432617188e+00	1.000000000000000000e+00	1.111387372016906738e+00	1.000000000000000000e+00	1.162245273590087891e+00	1.000000000000000000e+00	1.000000000000000000e+00	1.000000000000000000e+00	1.000000000000000000e+00	1.000000000000000000e+00	1.000000000000000000e+00	1.000000000000000000e+00	1.361784934997558594e+00	1.383161544799804688e+00	1.063672542572021484e+00	1.090598225593566895e+00	1.000000000000000000e+00	1.180067539215087891e+00	1.000000000000000000e+00	1.102677464485168457e+00	1.000000000000000000e+00	1.000000000000000000e+00	1.000000000000000000e+00	1.000000000000000000e+00	1.180578589439392090e+00	1.042992115020751953e+00	1.390020728111267090e+00	1.170637845993041992e+00	1.181471705436706543e+00	1.080531239509582520e+00	1.000000000000000000e+00	1.000000000000000000e+00	1.000000000000000000e+00
		1.085714697837829590e+00	1.042857348918914795e+00	1.000000000000000000e+00	1.000000000000000000e+00	1.000000000000000000e+00	1.033911824226379395e+00	1.272656559944152832e+00	1.000000000000000000e+00	1.267204046249389648e+00	1.000000000000000000e+00	1.214196085929870605e+00	1.111664652824401855e+00	1.071676492691040039e+00	1.151652812957763672e+00	1.000000000000000000e+00	1.189540863037109375e+00	1.000000000000000000e+00	1.228125572204589844e+00	1.047279953956604004e+00	1.273285508155822754e+00	1.114649534225463867e+00	1.000000000000000000e+00	1.470517992973327637e+00	1.070909261703491211e+00	1.349496722221374512e+00	1.000000000000000000e+00	1.000000000000000000e+00	1.186989545822143555e+00	1.000000000000000000e+00	1.346231102943420410e+00	1.032447934150695801e+00	1.000000000000000000e+00	1.240091562271118164e+00	1.031889557838439941e+00	1.000000000000000000e+00	1.376997113227844238e+00	1.000000000000000000e+00	1.000000000000000000e+00	1.018903493881225586e+00	1.287259221076965332e+00	1.136000871658325195e+00	1.000000000000000000e+00	1.000000000000000000e+00	1.000000000000000000e+00	1.000000000000000000e+00	1.000000000000000000e+00	1.106328248977661133e+00	1.000000000000000000e+00
		1.135530710220336914e+00	1.067765355110168457e+00	1.000000000000000000e+00	1.000000000000000000e+00	1.000000000000000000e+00	1.356017827987670898e+00	1.000000000000000000e+00	1.000000000000000000e+00	1.114442944526672363e+00	1.079686999320983887e+00	1.000000000000000000e+00	1.144948780536651611e+00	1.000000000000000000e+00	1.289897561073303223e+00	1.000000000000000000e+00	1.000000000000000000e+00	1.176512837409973145e+00	1.000000000000000000e+00	1.000000000000000000e+00	1.000000000000000000e+00	1.000000000000000000e+00	1.000000000000000000e+00	1.233980655670166016e+00	1.000000000000000000e+00	1.000000000000000000e+00	1.000000000000000000e+00	1.009899139404296875e+00	1.000000000000000000e+00	1.383342981338500977e+00	1.000000000000000000e+00	1.000000000000000000e+00	1.000000000000000000e+00	1.000000000000000000e+00	1.000000000000000000e+00	1.012142539024353027e+00	1.000000000000000000e+00	1.000000000000000000e+00	1.000000000000000000e+00	1.000000000000000000e+00	1.120128631591796875e+00	1.103597879409790039e+00	1.000000000000000000e+00	1.000000000000000000e+00	1.358897328376770020e+00	1.000000000000000000e+00	1.155734658241271973e+00	1.028037071228027344e+00	1.166619181632995605e+00
		1.000000000000000000e+00	1.061770975589752197e+00	1.123541951179504395e+00	1.272258996963500977e+00	1.000000000000000000e+00	1.239560723304748535e+00	1.360070705413818359e+00	1.092321395874023438e+00	1.000000000000000000e+00	1.241160392761230469e+00	1.144505620002746582e+00	1.500000000000000000e+00	1.500000000000000000e+00	1.500000000000000000e+00	1.170445322990417480e+00	1.000000000000000000e+00	1.193566083908081055e+00	1.149014234542846680e+00	1.076629757881164551e+00	1.177938342094421387e+00	1.000000000000000000e+00	1.179709196090698242e+00	1.000000000000000000e+00	1.446680665016174316e+00	1.141744732856750488e+00	1.086378574371337891e+00	1.000000000000000000e+00	1.000000000000000000e+00	1.000000000000000000e+00	1.086680531501770020e+00	1.000000000000000000e+00	1.070716023445129395e+00	1.000000000000000000e+00	1.000000000000000000e+00	1.223660111427307129e+00	1.000000000000000000e+00	1.000000000000000000e+00	1.185216546058654785e+00	1.094408750534057617e+00	1.000000000000000000e+00	1.241032719612121582e+00	1.096786499023437500e+00	1.000000000000000000e+00	1.298416376113891602e+00	1.092774271965026855e+00	1.182789564132690430e+00	1.000000000000000000e+00	1.027496695518493652e+00
		1.037037849426269531e+00	1.080600500106811523e+00	1.124163150787353516e+00	1.076914310455322266e+00	1.029509663581848145e+00	1.019950866699218750e+00	1.187821269035339355e+00	1.143295168876647949e+00	1.000000000000000000e+00	1.107836961746215820e+00	1.080272912979125977e+00	1.367048740386962891e+00	1.384558558464050293e+00	1.349538922309875488e+00	1.142613768577575684e+00	1.136762976646423340e+00	1.084972858428955078e+00	1.069255590438842773e+00	1.026834487915039062e+00	1.094303250312805176e+00	1.074057102203369141e+00	1.155265808105468750e+00	1.000000000000000000e+00	1.258430838584899902e+00	1.035740852355957031e+00	1.060640454292297363e+00	1.000000000000000000e+00	1.000000000000000000e+00	1.000000000000000000e+00	1.053146123886108398e+00	1.000000000000000000e+00	1.074771404266357422e+00	1.000000000000000000e+00	1.000000000000000000e+00	1.130186200141906738e+00	1.000000000000000000e+00	1.000000000000000000e+00	1.080569982528686523e+00	1.031797766685485840e+00	1.000000000000000000e+00	1.092264890670776367e+00	1.077936410903930664e+00	1.000000000000000000e+00	1.172847270965576172e+00	1.000000000000000000e+00	1.195893406867980957e+00	1.000000000000000000e+00	1.000000000000000000e+00
		1.144417285919189453e+00	1.136068522930145264e+00	1.127719759941101074e+00	1.000000000000000000e+00	1.136420726776123047e+00	1.000000000000000000e+00	1.018165707588195801e+00	1.197402000427246094e+00	1.000000000000000000e+00	1.000000000000000000e+00	1.018670439720153809e+00	1.189438581466674805e+00	1.206898927688598633e+00	1.171978235244750977e+00	1.117682218551635742e+00	1.330380320549011230e+00	1.000000000000000000e+00	1.000000000000000000e+00	1.000000000000000000e+00	1.013278126716613770e+00	1.158130288124084473e+00	1.133765339851379395e+00	1.000000000000000000e+00	1.072912216186523438e+00	1.000000000000000000e+00	1.037594437599182129e+00	1.000000000000000000e+00	1.000000000000000000e+00	1.047506809234619141e+00	1.022261619567871094e+00	1.000000000000000000e+00	1.081643342971801758e+00	1.001240134239196777e+00	1.000000000000000000e+00	1.039387106895446777e+00	1.000000000000000000e+00	1.000000000000000000e+00	1.000000000000000000e+00	1.000000000000000000e+00	1.000000000000000000e+00	1.000000000000000000e+00	1.061843872070312500e+00	1.000000000000000000e+00	1.049970030784606934e+00	1.000000000000000000e+00	1.212156414985656738e+00	1.005615472793579102e+00	1.000000000000000000e+00
		1.273490309715270996e+00	1.211921513080596924e+00	1.150352716445922852e+00	1.000000000000000000e+00	1.264880418777465820e+00	1.000000000000000000e+00	1.000000000000000000e+00	1.272896528244018555e+00	1.000000000000000000e+00	1.000000000000000000e+00	1.000000000000000000e+00	1.027868390083312988e+00	1.045572280883789062e+00	1.010164499282836914e+00	1.111016988754272461e+00	1.500000000000000000e+00	1.000000000000000000e+00	1.000000000000000000e+00	1.000000000000000000e+00	1.000000000000000000e+00	1.263603687286376953e+00	1.130879402160644531e+00	1.000000000000000000e+00	1.000000000000000000e+00	1.000000000000000000e+00	1.031508326530456543e+00	1.051082611083984375e+00	1.000000000000000000e+00	1.160465002059936523e+00	1.007902145385742188e+00	1.000000000000000000e+00	1.106890201568603516e+00	1.054948210716247559e+00	1.000000000000000000e+00	1.000000000000000000e+00	1.089002251625061035e+00	1.091977000236511230e+00	1.000000000000000000e+00	1.000000000000000000e+00	1.000000000000000000e+00	1.000000000000000000e+00	1.063276171684265137e+00	1.006788730621337891e+00	1.000000000000000000e+00	1.000000000000000000e+00	1.249204158782958984e+00	1.039073228836059570e+00	1.000000000000000000e+00
		1.000000000000000000e+00	1.000000000000000000e+00	1.000000000000000000e+00	1.000000000000000000e+00	1.000000000000000000e+00	1.066207051277160645e+00	1.147983431816101074e+00	1.149917483329772949e+00	1.068331122398376465e+00	1.046761155128479004e+00	1.000000000000000000e+00	1.000000000000000000e+00	1.000000000000000000e+00	1.000000000000000000e+00	1.000000000000000000e+00	1.062599778175354004e+00	1.000000000000000000e+00	1.000000000000000000e+00	1.047969222068786621e+00	1.000000000000000000e+00	1.051117062568664551e+00	1.000000000000000000e+00	1.032031416893005371e+00	1.066365838050842285e+00	1.000000000000000000e+00	1.164607524871826172e+00	1.412350058555603027e+00	1.243607521057128906e+00	1.000000000000000000e+00	1.096375465393066406e+00	1.207591414451599121e+00	1.275429368019104004e+00	1.000000000000000000e+00	1.000000000000000000e+00	1.396006822586059570e+00	1.094208836555480957e+00	1.000000000000000000e+00	1.000000000000000000e+00	1.000000000000000000e+00	1.071357011795043945e+00	1.000000000000000000e+00	1.000000000000000000e+00	1.000000000000000000e+00	1.440184593200683594e+00	1.258408188819885254e+00	1.277556300163269043e+00	1.149789810180664062e+00	1.217128634452819824e+00
		1.000000000000000000e+00	1.083605110645294189e+00	1.167210221290588379e+00	1.000000000000000000e+00	1.071331381797790527e+00	1.000000000000000000e+00	1.062838196754455566e+00	1.000000000000000000e+00	1.000000000000000000e+00	1.236388087272644043e+00	1.000000000000000000e+00	1.005698800086975098e+00	1.011397600173950195e+00	1.000000000000000000e+00	1.000000000000000000e+00	1.097124218940734863e+00	1.000000000000000000e+00	1.000000000000000000e+00	1.029386520385742188e+00	1.229459404945373535e+00	1.201299309730529785e+00	1.000000000000000000e+00	1.000000000000000000e+00	1.000000000000000000e+00	1.000000000000000000e+00	1.000000000000000000e+00	1.202122569084167480e+00	1.344484210014343262e+00	1.056144952774047852e+00	1.000000000000000000e+00	1.094139933586120605e+00	1.065808773040771484e+00	1.000000000000000000e+00	1.363301753997802734e+00	1.344102621078491211e+00	1.155704021453857422e+00	1.000000000000000000e+00	1.000000000000000000e+00	1.000000000000000000e+00	1.000000000000000000e+00	1.000000000000000000e+00	1.000000000000000000e+00	1.392136335372924805e+00	1.315527915954589844e+00	1.018493056297302246e+00	1.106387495994567871e+00	1.025446295738220215e+00	1.195296645164489746e+00
		1.001698255538940430e+00	1.220705151557922363e+00	1.439712047576904297e+00	1.214882254600524902e+00	1.165352344512939453e+00	1.000000000000000000e+00	1.000000000000000000e+00	1.000000000000000000e+00	1.000000000000000000e+00	1.430709004402160645e+00	1.250811457633972168e+00	1.033907055854797363e+00	1.067814111709594727e+00	1.000000000000000000e+00	1.000000000000000000e+00	1.143417000770568848e+00	1.042040705680847168e+00	1.000000000000000000e+00	1.024743437767028809e+00	1.500000000000000000e+00	1.357978701591491699e+00	1.000000000000000000e+00	1.000000000000000000e+00	1.000000000000000000e+00	1.000000000000000000e+00	1.000000000000000000e+00	1.018891215324401855e+00	1.456452965736389160e+00	1.287855982780456543e+00	1.000000000000000000e+00	1.000831604003906250e+00	1.000000000000000000e+00	1.000000000000000000e+00	1.500000000000000000e+00	1.311971068382263184e+00	1.228167533874511719e+00	1.000000000000000000e+00	1.000000000000000000e+00	1.000000000000000000e+00	1.000000000000000000e+00	1.057880282402038574e+00	1.000000000000000000e+00	1.500000000000000000e+00	1.214422225952148438e+00	1.000000000000000000e+00	1.000000000000000000e+00	1.000000000000000000e+00	1.189665317535400391e+00
		1.000000000000000000e+00	1.069650053977966309e+00	1.139300107955932617e+00	1.028487324714660645e+00	1.000000000000000000e+00	1.170633912086486816e+00	1.327239871025085449e+00	1.407083988189697266e+00	1.310598850250244141e+00	1.000000000000000000e+00	1.000000000000000000e+00	1.001093387603759766e+00	1.000000000000000000e+00	1.002186775207519531e+00	1.000000000000000000e+00	1.000000000000000000e+00	1.070719480514526367e+00	1.200405597686767578e+00	1.314171791076660156e+00	1.000000000000000000e+00	1.029818892478942871e+00	1.000000000000000000e+00	1.500000000000000000e+00	1.000000000000000000e+00	1.000000000000000000e+00	1.500000000000000000e+00	1.000000000000000000e+00	1.000000000000000000e+00	1.000000000000000000e+00	1.000000000000000000e+00	1.259057283401489258e+00	1.000923991203308105e+00	1.000000000000000000e+00	1.000000000000000000e+00	1.070764422416687012e+00	1.042168617248535156e+00	1.250247597694396973e+00	1.000000000000000000e+00	1.000000000000000000e+00	1.062744617462158203e+00	1.235707283020019531e+00	1.000000000000000000e+00	1.029941558837890625e+00	1.000000000000000000e+00	1.179036617279052734e+00	1.045211911201477051e+00	1.000000000000000000e+00	1.217618107795715332e+00
		1.310659527778625488e+00	1.201044201850891113e+00	1.091428875923156738e+00	1.000000000000000000e+00	1.000000000000000000e+00	1.000000000000000000e+00	1.320677995681762695e+00	1.000000000000000000e+00	1.000000000000000000e+00	1.444260239601135254e+00	1.000000000000000000e+00	1.015633583068847656e+00	1.031267166137695312e+00	1.000000000000000000e+00	1.000000000000000000e+00	1.000000000000000000e+00	1.240504860877990723e+00	1.211914777755737305e+00	1.274711012840270996e+00	1.000000000000000000e+00	1.020971655845642090e+00	1.242228269577026367e+00	1.000000000000000000e+00	1.100666880607604980e+00	1.000000000000000000e+00	1.500000000000000000e+00	1.111054897308349609e+00	1.000000000000000000e+00	1.006464719772338867e+00	1.000000000000000000e+00	1.000000000000000000e+00	1.000000000000000000e+00	1.211077094078063965e+00	1.000000000000000000e+00	1.476325631141662598e+00	1.000000000000000000e+00	1.000000000000000000e+00	1.033729672431945801e+00	1.002043247222900391e+00	1.158305764198303223e+00	1.000000000000000000e+00	1.000000000000000000e+00	1.000000000000000000e+00	1.000000000000000000e+00	1.169187545776367188e+00	1.119190692901611328e+00	1.000000000000000000e+00	1.000000000000000000e+00
		1.117264866828918457e+00	1.058632433414459229e+00	1.000000000000000000e+00	1.000000000000000000e+00	1.000000000000000000e+00	1.000000000000000000e+00	1.000000000000000000e+00	1.012349963188171387e+00	1.000000000000000000e+00	1.000000000000000000e+00	1.081566691398620605e+00	1.038772523403167725e+00	1.000000000000000000e+00	1.077545046806335449e+00	1.076039671897888184e+00	1.000000000000000000e+00	1.081743359565734863e+00	1.000000000000000000e+00	1.000000000000000000e+00	1.256083607673645020e+00	1.000000000000000000e+00	1.000000000000000000e+00	1.000000000000000000e+00	1.000000000000000000e+00	1.297141909599304199e+00	1.000000000000000000e+00	1.000000000000000000e+00	1.000000000000000000e+00	1.000000000000000000e+00	1.145192265510559082e+00	1.000000000000000000e+00	1.161102652549743652e+00	1.000000000000000000e+00	1.193507552146911621e+00	1.000000000000000000e+00	1.000000000000000000e+00	1.000000000000000000e+00	1.191469550132751465e+00	1.000000000000000000e+00	1.016461491584777832e+00	1.000000000000000000e+00	1.000000000000000000e+00	1.215615868568420410e+00	1.281661629676818848e+00	1.000000000000000000e+00	1.154622316360473633e+00	1.003744721412658691e+00	1.000000000000000000e+00
		1.131814479827880859e+00	1.105428755283355713e+00	1.079043030738830566e+00	1.000000000000000000e+00	1.000000000000000000e+00	1.329366803169250488e+00	1.000000000000000000e+00	1.000000000000000000e+00	1.000000000000000000e+00	1.000000000000000000e+00	1.000000000000000000e+00	1.000000000000000000e+00	1.000000000000000000e+00	1.000000000000000000e+00	1.000000000000000000e+00	1.000000000000000000e+00	1.051063895225524902e+00	1.000000000000000000e+00	1.090416669845581055e+00	1.426449298858642578e+00	1.269318342208862305e+00	1.105708718299865723e+00	1.010225892066955566e+00	1.000000000000000000e+00	1.500000000000000000e+00	1.000000000000000000e+00	1.094967961311340332e+00	1.047689437866210938e+00	1.221289157867431641e+00	1.087220191955566406e+00	1.000000000000000000e+00	1.000000000000000000e+00	1.348116040229797363e+00	1.036319017410278320e+00	1.243002653121948242e+00	1.000000000000000000e+00	1.147589802742004395e+00	1.209095001220703125e+00	1.000000000000000000e+00	1.000000000000000000e+00	1.000000000000000000e+00	1.000000000000000000e+00	1.182658433914184570e+00	1.000000000000000000e+00	1.392586231231689453e+00	1.333704948425292969e+00	1.000000000000000000e+00	1.092620730400085449e+00
		1.000000000000000000e+00	1.044570207595825195e+00	1.089140415191650391e+00	1.098601222038269043e+00	1.400435566902160645e+00	1.500000000000000000e+00	1.027276277542114258e+00	1.000000000000000000e+00	1.049381494522094727e+00	1.000000000000000000e+00	1.159894108772277832e+00	1.079766988754272461e+00	1.086792469024658203e+00	1.072741508483886719e+00	1.000000000000000000e+00	1.121730089187622070e+00	1.000000000000000000e+00	1.023775935173034668e+00	1.312288999557495117e+00	1.000000000000000000e+00	1.116136074066162109e+00	1.007505774497985840e+00	1.000000000000000000e+00	1.035597920417785645e+00	1.000000000000000000e+00	1.196717262268066406e+00	1.000000000000000000e+00	1.112691879272460938e+00	1.200861692428588867e+00	1.000000000000000000e+00	1.000000000000000000e+00	1.001082897186279297e+00	1.098228216171264648e+00	1.000000000000000000e+00	1.000000000000000000e+00	1.000000000000000000e+00	1.052653908729553223e+00	1.130117893218994141e+00	1.109786033630371094e+00	1.444797873497009277e+00	1.000000000000000000e+00	1.057349801063537598e+00	1.000000000000000000e+00	1.244361996650695801e+00	1.098650813102722168e+00	1.245088577270507812e+00	1.000000000000000000e+00	1.000000000000000000e+00
		1.055179357528686523e+00	1.027589678764343262e+00	1.000000000000000000e+00	1.066840767860412598e+00	1.000000000000000000e+00	1.133448243141174316e+00	1.000000000000000000e+00	1.364409089088439941e+00	1.295925736427307129e+00	1.148274898529052734e+00	1.000000000000000000e+00	1.279920279979705811e+00	1.454329490661621094e+00	1.105511069297790527e+00	1.216686487197875977e+00	1.093475222587585449e+00	1.000000000000000000e+00	1.000000000000000000e+00	1.000000000000000000e+00	1.267711877822875977e+00	1.000000000000000000e+00	1.369977593421936035e+00	1.002216339111328125e+00	1.000000000000000000e+00	1.000000000000000000e+00	1.000000000000000000e+00	1.000000000000000000e+00	1.000000000000000000e+00	1.014535546302795410e+00	1.298902273178100586e+00	1.004293918609619141e+00	1.168057799339294434e+00	1.000000000000000000e+00	1.000000000000000000e+00	1.405479431152343750e+00	1.071611404418945312e+00	1.392313599586486816e+00	1.000000000000000000e+00	1.478476166725158691e+00	1.000000000000000000e+00	1.000000000000000000e+00	1.031120657920837402e+00	1.000000000000000000e+00	1.000000000000000000e+00	1.081996202468872070e+00	1.133568763732910156e+00	1.053928852081298828e+00	1.000000000000000000e+00
		1.278834819793701172e+00	1.139417409896850586e+00	1.000000000000000000e+00	1.414583921432495117e+00	1.000000000000000000e+00	1.000000000000000000e+00	1.000000000000000000e+00	1.000000000000000000e+00	1.000000000000000000e+00	1.103069305419921875e+00	1.000000000000000000e+00	1.003855943679809570e+00	1.000000000000000000e+00	1.007711887359619141e+00	1.000000000000000000e+00	1.393847584724426270e+00	1.000000000000000000e+00	1.000000000000000000e+00	1.151843547821044922e+00	1.346180081367492676e+00	1.000000000000000000e+00	1.228475928306579590e+00	1.159805774688720703e+00	1.343052387237548828e+00	1.075881600379943848e+00	1.000000000000000000e+00	1.000000000000000000e+00	1.000000000000000000e+00	1.425654768943786621e+00	1.000000000000000000e+00	1.047770023345947266e+00	1.462020516395568848e+00	1.020803689956665039e+00	1.000000000000000000e+00	1.000000000000000000e+00	1.075422883033752441e+00	1.000000000000000000e+00	1.000000000000000000e+00	1.157861709594726562e+00	1.000000000000000000e+00	1.000000000000000000e+00	1.000000000000000000e+00	1.032589793205261230e+00	1.036590218544006348e+00	1.000000000000000000e+00	1.433886528015136719e+00	1.165233612060546875e+00	1.000000000000000000e+00
		1.000000000000000000e+00	1.000000000000000000e+00	1.000000000000000000e+00	1.136931777000427246e+00	1.000000000000000000e+00	1.000000000000000000e+00	1.013248682022094727e+00	1.000000000000000000e+00	1.000000000000000000e+00	1.000000000000000000e+00	1.029857277870178223e+00	1.235350489616394043e+00	1.030892372131347656e+00	1.439808607101440430e+00	1.032759904861450195e+00	1.000000000000000000e+00	1.038887977600097656e+00	1.099438071250915527e+00	1.162833809852600098e+00	1.000000000000000000e+00	1.145161628723144531e+00	1.207183599472045898e+00	1.000000000000000000e+00	1.000000000000000000e+00	1.104214549064636230e+00	1.119012594223022461e+00	1.161064386367797852e+00	1.000000000000000000e+00	1.368183016777038574e+00	1.039277434349060059e+00	1.383262634277343750e+00	1.000000000000000000e+00	1.289523959159851074e+00	1.274950623512268066e+00	1.295142412185668945e+00	1.298621177673339844e+00	1.000000000000000000e+00	1.000000000000000000e+00	1.146361231803894043e+00	1.000000000000000000e+00	1.000000000000000000e+00	1.000000000000000000e+00	1.211643576622009277e+00	1.000000000000000000e+00	1.159757018089294434e+00	1.000000000000000000e+00	1.000000000000000000e+00	1.002087593078613281e+00
		1.000000000000000000e+00	1.000000000000000000e+00	1.000000000000000000e+00	1.097324848175048828e+00	1.000000000000000000e+00	1.000000000000000000e+00	1.024809479713439941e+00	1.000000000000000000e+00	1.000000000000000000e+00	1.207924127578735352e+00	1.000000000000000000e+00	1.066913664340972900e+00	1.133827328681945801e+00	1.000000000000000000e+00	1.000000000000000000e+00	1.000000000000000000e+00	1.266038894653320312e+00	1.349309325218200684e+00	1.068709015846252441e+00	1.200407862663269043e+00	1.100461006164550781e+00	1.116075634956359863e+00	1.000000000000000000e+00	1.000000000000000000e+00	1.067422151565551758e+00	1.000000000000000000e+00	1.001251816749572754e+00	1.117749571800231934e+00	1.116479158401489258e+00	1.284200906753540039e+00	1.000000000000000000e+00	1.359200716018676758e+00	1.387432813644409180e+00	1.000000000000000000e+00	1.120439052581787109e+00	1.000000000000000000e+00	1.000000000000000000e+00	1.000000000000000000e+00	1.364394545555114746e+00	1.000000000000000000e+00	1.000000000000000000e+00	1.000000000000000000e+00	1.000000000000000000e+00	1.151502966880798340e+00	1.402157545089721680e+00	1.000000000000000000e+00	1.087294340133666992e+00	1.237059235572814941e+00
		1.000000000000000000e+00	1.184809088706970215e+00	1.369618177413940430e+00	1.000000000000000000e+00	1.000000000000000000e+00	1.108170509338378906e+00	1.007322311401367188e+00	1.040069580078125000e+00	1.082400798797607422e+00	1.000000000000000000e+00	1.108386754989624023e+00	1.226783215999603271e+00	1.453566431999206543e+00	1.000000000000000000e+00	1.000000000000000000e+00	1.000000000000000000e+00	1.000000000000000000e+00	1.225498795509338379e+00	1.000000000000000000e+00	1.199268460273742676e+00	1.000000000000000000e+00	1.000000000000000000e+00	1.000000000000000000e+00	1.000000000000000000e+00	1.000000000000000000e+00	1.000000000000000000e+00	1.000000000000000000e+00	1.441331624984741211e+00	1.086655497550964355e+00	1.125142574310302734e+00	1.000000000000000000e+00	1.118882536888122559e+00	1.000000000000000000e+00	1.000000000000000000e+00	1.033173561096191406e+00	1.163927078247070312e+00	1.405529737472534180e+00	1.294461369514465332e+00	1.000000000000000000e+00	1.000000000000000000e+00	1.000000000000000000e+00	1.000000000000000000e+00	1.000000000000000000e+00	1.219849824905395508e+00	1.000000000000000000e+00	1.283746123313903809e+00	1.000000000000000000e+00	1.052692770957946777e+00
		1.000000000000000000e+00	1.057356953620910645e+00	1.114713907241821289e+00	1.022458195686340332e+00	1.000000000000000000e+00	1.000000000000000000e+00	1.261063575744628906e+00	1.000000000000000000e+00	1.155112385749816895e+00	1.290850758552551270e+00	1.000000000000000000e+00	1.088061630725860596e+00	1.000000000000000000e+00	1.176123261451721191e+00	1.084594845771789551e+00	1.139865636825561523e+00	1.000000000000000000e+00	1.000000000000000000e+00	1.000000000000000000e+00	1.446516752243041992e+00	1.343142867088317871e+00	1.124996066093444824e+00	1.000000000000000000e+00	1.216916918754577637e+00	1.000000000000000000e+00	1.000000000000000000e+00	1.247512936592102051e+00	1.219171404838562012e+00	1.003294229507446289e+00	1.000000000000000000e+00	1.183752655982971191e+00	1.000000000000000000e+00	1.000000000000000000e+00	1.311128377914428711e+00	1.000000000000000000e+00	1.000000000000000000e+00	1.180363535881042480e+00	1.000000000000000000e+00	1.361552357673645020e+00	1.039059996604919434e+00	1.000000000000000000e+00	1.124911665916442871e+00	1.160049676895141602e+00	1.000000000000000000e+00	1.000000000000000000e+00	1.389290332794189453e+00	1.000000000000000000e+00	1.000000000000000000e+00
		1.121836543083190918e+00	1.060918271541595459e+00	1.000000000000000000e+00	1.000000000000000000e+00	1.000000000000000000e+00	1.000000000000000000e+00	1.223852872848510742e+00	1.000000000000000000e+00	1.000000000000000000e+00	1.020118474960327148e+00	1.058918833732604980e+00	1.062426328659057617e+00	1.000000000000000000e+00	1.124852657318115234e+00	1.404392123222351074e+00	1.083159685134887695e+00	1.246093034744262695e+00	1.099280118942260742e+00	1.000000000000000000e+00	1.000000000000000000e+00	1.055113315582275391e+00	1.056725263595581055e+00	1.000000000000000000e+00	1.500000000000000000e+00	1.054115891456604004e+00	1.000000000000000000e+00	1.000000000000000000e+00	1.000000000000000000e+00	1.059373855590820312e+00	1.000000000000000000e+00	1.000000000000000000e+00	1.270008325576782227e+00	1.500000000000000000e+00	1.000000000000000000e+00	1.000000000000000000e+00	1.019157290458679199e+00	1.137107133865356445e+00	1.000000000000000000e+00	1.000000000000000000e+00	1.410258650779724121e+00	1.000000000000000000e+00	1.057550907135009766e+00	1.000000000000000000e+00	1.013974666595458984e+00	1.000000000000000000e+00	1.103462338447570801e+00	1.054170131683349609e+00	1.000000000000000000e+00
		1.368339419364929199e+00	1.184169709682464600e+00	1.000000000000000000e+00	1.066920876502990723e+00	1.000000000000000000e+00	1.000000000000000000e+00	1.208688974380493164e+00	1.178888797760009766e+00	1.000000000000000000e+00	1.029109477996826172e+00	1.000000000000000000e+00	1.250000000000000000e+00	1.000000000000000000e+00	1.500000000000000000e+00	1.000000000000000000e+00	1.334236383438110352e+00	1.126839041709899902e+00	1.233976244926452637e+00	1.209190487861633301e+00	1.000000000000000000e+00	1.154627680778503418e+00	1.000000000000000000e+00	1.000000000000000000e+00	1.000000000000000000e+00	1.000000000000000000e+00	1.291725397109985352e+00	1.000000000000000000e+00	1.079899787902832031e+00	1.000000000000000000e+00	1.000000000000000000e+00	1.345008373260498047e+00	1.290142416954040527e+00	1.340399265289306641e+00	1.078363418579101562e+00	1.000000000000000000e+00	1.000000000000000000e+00	1.000000000000000000e+00	1.000000000000000000e+00	1.055116891860961914e+00	1.182086825370788574e+00	1.000000000000000000e+00	1.248491525650024414e+00	1.262563705444335938e+00	1.089735984802246094e+00	1.000000000000000000e+00	1.000000000000000000e+00	1.253173589706420898e+00	1.037508368492126465e+00
		1.486239790916442871e+00	1.253556311130523682e+00	1.020872831344604492e+00	1.054248213768005371e+00	1.000000000000000000e+00	1.000000000000000000e+00	1.227583408355712891e+00	1.000000000000000000e+00	1.003791689872741699e+00	1.000000000000000000e+00	1.000000000000000000e+00	1.011498689651489258e+00	1.022997379302978516e+00	1.000000000000000000e+00	1.023425817489624023e+00	1.000000000000000000e+00	1.112217903137207031e+00	1.072699069976806641e+00	1.062682390213012695e+00	1.000000000000000000e+00	1.000000000000000000e+00	1.000000000000000000e+00	1.000000000000000000e+00	1.000000000000000000e+00	1.000000000000000000e+00	1.375677227973937988e+00	1.263806223869323730e+00	1.122263789176940918e+00	1.142778038978576660e+00	1.000000000000000000e+00	1.000000000000000000e+00	1.000000000000000000e+00	1.000000000000000000e+00	1.000000000000000000e+00	1.000000000000000000e+00	1.060006976127624512e+00	1.500000000000000000e+00	1.294433355331420898e+00	1.000000000000000000e+00	1.000032067298889160e+00	1.000000000000000000e+00	1.224951744079589844e+00	1.000000000000000000e+00	1.000000000000000000e+00	1.191086649894714355e+00	1.000000000000000000e+00	1.500000000000000000e+00	1.123068213462829590e+00
		1.060948252677917480e+00	1.030474126338958740e+00	1.000000000000000000e+00	1.476267099380493164e+00	1.000000000000000000e+00	1.045712471008300781e+00	1.000000000000000000e+00	1.178606152534484863e+00	1.000000000000000000e+00	1.284710288047790527e+00	1.000000000000000000e+00	1.000000000000000000e+00	1.000000000000000000e+00	1.000000000000000000e+00	1.000000000000000000e+00	1.000000000000000000e+00	1.000000000000000000e+00	1.068341970443725586e+00	1.000000000000000000e+00	1.000000000000000000e+00	1.000000000000000000e+00	1.124276995658874512e+00	1.000000000000000000e+00	1.000000000000000000e+00	1.133667945861816406e+00	1.271599292755126953e+00	1.000000000000000000e+00	1.000000000000000000e+00	1.110804796218872070e+00	1.061619400978088379e+00	1.004238724708557129e+00	1.000000000000000000e+00	1.000000000000000000e+00	1.000000000000000000e+00	1.000000000000000000e+00	1.316719770431518555e+00	1.312339425086975098e+00	1.000000000000000000e+00	1.000000000000000000e+00	1.365168690681457520e+00	1.000000000000000000e+00	1.000000000000000000e+00	1.419601082801818848e+00	1.123603105545043945e+00	1.000000000000000000e+00	1.077276349067687988e+00	1.123103141784667969e+00	1.387833476066589355e+00
		1.000000000000000000e+00	1.000000000000000000e+00	1.000000000000000000e+00	1.000000000000000000e+00	1.000000000000000000e+00	1.000000000000000000e+00	1.000000000000000000e+00	1.013989925384521484e+00	1.000000000000000000e+00	1.000000000000000000e+00	1.000000000000000000e+00	1.079240918159484863e+00	1.158481836318969727e+00	1.000000000000000000e+00	1.215025901794433594e+00	1.000000000000000000e+00	1.000000000000000000e+00	1.093022465705871582e+00	1.166688084602355957e+00	1.000000000000000000e+00	1.000000000000000000e+00	1.159420132637023926e+00	1.258893609046936035e+00	1.118645548820495605e+00	1.000000000000000000e+00	1.135099411010742188e+00	1.100354075431823730e+00	1.000000000000000000e+00	1.000000000000000000e+00	1.000000000000000000e+00	1.000000000000000000e+00	1.040462970733642578e+00	1.000000000000000000e+00	1.000000000000000000e+00	1.194529652595520020e+00	1.000000000000000000e+00	1.364040374755859375e+00	1.000000000000000000e+00	1.000000000000000000e+00	1.092834830284118652e+00	1.001760721206665039e+00	1.000000000000000000e+00	1.182261705398559570e+00	1.093408823013305664e+00	1.090781927108764648e+00	1.000000000000000000e+00	1.000000000000000000e+00	1.274654865264892578e+00
		1.000000000000000000e+00	1.099801719188690186e+00	1.199603438377380371e+00	1.000000000000000000e+00	1.000000000000000000e+00	1.153757929801940918e+00	1.000000000000000000e+00	1.112388253211975098e+00	1.020412445068359375e+00	1.000000000000000000e+00	1.124423146247863770e+00	1.000000000000000000e+00	1.000000000000000000e+00	1.000000000000000000e+00	1.002621889114379883e+00	1.000000000000000000e+00	1.096288800239562988e+00	1.000000000000000000e+00	1.000000000000000000e+00	1.000000000000000000e+00	1.000000000000000000e+00	1.000000000000000000e+00	1.000000000000000000e+00	1.000000000000000000e+00	1.093347907066345215e+00	1.000000000000000000e+00	1.021092176437377930e+00	1.146695017814636230e+00	1.000000000000000000e+00	1.000000000000000000e+00	1.000000000000000000e+00	1.000000000000000000e+00	1.087183833122253418e+00	1.216906189918518066e+00	1.000000000000000000e+00	1.061066746711730957e+00	1.000000000000000000e+00	1.330342531204223633e+00	1.000000000000000000e+00	1.225616455078125000e+00	1.000000000000000000e+00	1.250886678695678711e+00	1.000000000000000000e+00	1.000000000000000000e+00	1.000000000000000000e+00	1.022958636283874512e+00	1.097105622291564941e+00	1.184060335159301758e+00
		1.000000000000000000e+00	1.063842892646789551e+00	1.127685785293579102e+00	1.000000000000000000e+00	1.000000000000000000e+00	1.000000000000000000e+00	1.000000000000000000e+00	1.062127828598022461e+00	1.178802251815795898e+00	1.000000000000000000e+00	1.307811498641967773e+00	1.000000000000000000e+00	1.000000000000000000e+00	1.000000000000000000e+00	1.000000000000000000e+00	1.000000000000000000e+00	1.000000000000000000e+00	1.235152363777160645e+00	1.187583804130554199e+00	1.202798604965209961e+00	1.042581439018249512e+00	1.000000000000000000e+00	1.000539302825927734e+00	1.125746011734008789e+00	1.000000000000000000e+00	1.058641433715820312e+00	1.000000000000000000e+00	1.007540225982666016e+00	1.000000000000000000e+00	1.324608802795410156e+00	1.000000000000000000e+00	1.182209014892578125e+00	1.098445892333984375e+00	1.000000000000000000e+00	1.000000000000000000e+00	1.247299432754516602e+00	1.000000000000000000e+00	1.000000000000000000e+00	1.000000000000000000e+00	1.212923765182495117e+00	1.000000000000000000e+00	1.000000000000000000e+00	1.000000000000000000e+00	1.101202607154846191e+00	1.000000000000000000e+00	1.300260663032531738e+00	1.104018330574035645e+00	1.500000000000000000e+00
		1.000000000000000000e+00	1.041801631450653076e+00	1.083603262901306152e+00	1.197276711463928223e+00	1.229749679565429688e+00	1.000000000000000000e+00	1.449301481246948242e+00	1.000000000000000000e+00	1.000000000000000000e+00	1.000000000000000000e+00	1.000000000000000000e+00	1.000000000000000000e+00	1.000000000000000000e+00	1.000000000000000000e+00	1.000000000000000000e+00	1.219966173171997070e+00	1.000000000000000000e+00	1.000000000000000000e+00	1.010621190071105957e+00	1.499699234962463379e+00	1.095339298248291016e+00	1.000000000000000000e+00	1.108784198760986328e+00	1.000000000000000000e+00	1.000000000000000000e+00	1.000000000000000000e+00	1.242440223693847656e+00	1.000000000000000000e+00	1.089391827583312988e+00	1.000000000000000000e+00	1.000000000000000000e+00	1.304761290550231934e+00	1.009789943695068359e+00	1.142914772033691406e+00	1.000000000000000000e+00	1.026054620742797852e+00	1.500000000000000000e+00	1.068516254425048828e+00	1.000000000000000000e+00	1.000000000000000000e+00	1.000000000000000000e+00	1.122655034065246582e+00	1.011660337448120117e+00	1.000000000000000000e+00	1.000000000000000000e+00	1.000000000000000000e+00	1.000000000000000000e+00	1.000000000000000000e+00
		1.188136816024780273e+00	1.335702419281005859e+00	1.483268022537231445e+00	1.147551298141479492e+00	1.001191735267639160e+00	1.203594923019409180e+00	1.000000000000000000e+00	1.000000000000000000e+00	1.000000000000000000e+00	1.000000000000000000e+00	1.000000000000000000e+00	1.223131477832794189e+00	1.446262955665588379e+00	1.000000000000000000e+00	1.000000000000000000e+00	1.001076936721801758e+00	1.000000000000000000e+00	1.000000000000000000e+00	1.187351942062377930e+00	1.000000000000000000e+00	1.000000000000000000e+00	1.000000000000000000e+00	1.045430541038513184e+00	1.419829130172729492e+00	1.221780776977539062e+00	1.100652694702148438e+00	1.000000000000000000e+00	1.000000000000000000e+00	1.000000000000000000e+00	1.000000000000000000e+00	1.000000000000000000e+00	1.117693662643432617e+00	1.000000000000000000e+00	1.303071618080139160e+00	1.000000000000000000e+00	1.000000000000000000e+00	1.228156328201293945e+00	1.000000000000000000e+00	1.030444383621215820e+00	1.136899113655090332e+00	1.000000000000000000e+00	1.000000000000000000e+00	1.140474081039428711e+00	1.278716087341308594e+00	1.107080578804016113e+00	1.287855863571166992e+00	1.500000000000000000e+00	1.014675855636596680e+00
		1.090780019760131836e+00	1.143816888332366943e+00	1.196853756904602051e+00	1.000000000000000000e+00	1.089197993278503418e+00	1.248115062713623047e+00	1.000000000000000000e+00	1.000000000000000000e+00	1.094962120056152344e+00	1.000000000000000000e+00	1.000000000000000000e+00	1.169511616230010986e+00	1.301212310791015625e+00	1.037810921669006348e+00	1.000000000000000000e+00	1.000000000000000000e+00	1.000000000000000000e+00	1.000000000000000000e+00	1.030953168869018555e+00	1.037776350975036621e+00	1.000000000000000000e+00	1.090740203857421875e+00	1.000000000000000000e+00	1.112748265266418457e+00	1.000000000000000000e+00	1.000000000000000000e+00	1.038667440414428711e+00	1.000000000000000000e+00	1.000000000000000000e+00	1.000000000000000000e+00	1.251229166984558105e+00	1.042535424232482910e+00	1.000000000000000000e+00	1.108021259307861328e+00	1.110630273818969727e+00	1.000000000000000000e+00	1.299994230270385742e+00	1.000000000000000000e+00	1.099803209304809570e+00	1.011196374893188477e+00	1.015254139900207520e+00	1.082113146781921387e+00	1.003041028976440430e+00	1.205337405204772949e+00	1.000000000000000000e+00	1.208228230476379395e+00	1.398248672485351562e+00	1.197139620780944824e+00
		1.008535861968994141e+00	1.004267930984497070e+00	1.000000000000000000e+00	1.000000000000000000e+00	1.188359141349792480e+00	1.306614637374877930e+00	1.000000000000000000e+00	1.000000000000000000e+00	1.306757569313049316e+00	1.000000000000000000e+00	1.000000000000000000e+00	1.208717107772827148e+00	1.174804210662841797e+00	1.242630004882812500e+00	1.089375495910644531e+00	1.000000000000000000e+00	1.000090479850769043e+00	1.000000000000000000e+00	1.000000000000000000e+00	1.119412899017333984e+00	1.000000000000000000e+00	1.196008205413818359e+00	1.000000000000000000e+00	1.000000000000000000e+00	1.000000000000000000e+00	1.000000000000000000e+00	1.291523218154907227e+00	1.138105511665344238e+00	1.000000000000000000e+00	1.000000000000000000e+00	1.500000000000000000e+00	1.000000000000000000e+00	1.111465215682983398e+00	1.000000000000000000e+00	1.308447122573852539e+00	1.171524524688720703e+00	1.385851502418518066e+00	1.016123771667480469e+00	1.180840253829956055e+00	1.000000000000000000e+00	1.160445213317871094e+00	1.234079957008361816e+00	1.000000000000000000e+00	1.147931694984436035e+00	1.000000000000000000e+00	1.144741296768188477e+00	1.075409770011901855e+00	1.390042304992675781e+00
		1.000000000000000000e+00	1.000000000000000000e+00	1.000000000000000000e+00	1.000000000000000000e+00	1.000000000000000000e+00	1.400283455848693848e+00	1.267582654953002930e+00	1.391575813293457031e+00	1.201880574226379395e+00	1.187637567520141602e+00	1.252999305725097656e+00	1.018814027309417725e+00	1.000000000000000000e+00	1.037628054618835449e+00	1.000000000000000000e+00	1.000000000000000000e+00	1.000000000000000000e+00	1.088908195495605469e+00	1.000000000000000000e+00	1.043508529663085938e+00	1.000000000000000000e+00	1.000000000000000000e+00	1.000000000000000000e+00	1.000000000000000000e+00	1.000000000000000000e+00	1.041926026344299316e+00	1.473448753356933594e+00	1.000000000000000000e+00	1.018612504005432129e+00	1.071457862854003906e+00	1.000000000000000000e+00	1.000000000000000000e+00	1.184750795364379883e+00	1.000000000000000000e+00	1.000000000000000000e+00	1.099479198455810547e+00	1.047769188880920410e+00	1.110460281372070312e+00	1.126961469650268555e+00	1.000000000000000000e+00	1.189525723457336426e+00	1.000000000000000000e+00	1.046715855598449707e+00	1.005037903785705566e+00	1.000000000000000000e+00	1.000000000000000000e+00	1.000000000000000000e+00	1.000000000000000000e+00
		1.213796138763427734e+00	1.276377618312835693e+00	1.338959097862243652e+00	1.073973298072814941e+00	1.197962403297424316e+00	1.087454557418823242e+00	1.155486226081848145e+00	1.068178772926330566e+00	1.000000000000000000e+00	1.000000000000000000e+00	1.000000000000000000e+00	1.000000000000000000e+00	1.000000000000000000e+00	1.000000000000000000e+00	1.290335297584533691e+00	1.051669478416442871e+00	1.136881113052368164e+00	1.064464926719665527e+00	1.046134114265441895e+00	1.217408418655395508e+00	1.000000000000000000e+00	1.000000000000000000e+00	1.000000000000000000e+00	1.500000000000000000e+00	1.165350198745727539e+00	1.000000000000000000e+00	1.350982308387756348e+00	1.000000000000000000e+00	1.000000000000000000e+00	1.000000000000000000e+00	1.000000000000000000e+00	1.000000000000000000e+00	1.000000000000000000e+00	1.034550428390502930e+00	1.048389911651611328e+00	1.000000000000000000e+00	1.398003101348876953e+00	1.102602362632751465e+00	1.000000000000000000e+00	1.048971652984619141e+00	1.035934805870056152e+00	1.044198393821716309e+00	1.000000000000000000e+00	1.000000000000000000e+00	1.077519416809082031e+00	1.383111953735351562e+00	1.339390873908996582e+00	1.000000000000000000e+00
		1.000000000000000000e+00	1.000000000000000000e+00	1.000000000000000000e+00	1.000000000000000000e+00	1.258000969886779785e+00	1.000000000000000000e+00	1.000000000000000000e+00	1.000000000000000000e+00	1.018992781639099121e+00	1.077486515045166016e+00	1.080914616584777832e+00	1.000000000000000000e+00	1.000000000000000000e+00	1.000000000000000000e+00	1.000000000000000000e+00	1.279331088066101074e+00	1.000000000000000000e+00	1.000000000000000000e+00	1.000000000000000000e+00	1.000000000000000000e+00	1.500000000000000000e+00	1.088082313537597656e+00	1.000000000000000000e+00	1.156754136085510254e+00	1.000000000000000000e+00	1.000000000000000000e+00	1.000000000000000000e+00	1.142884492874145508e+00	1.101632475852966309e+00	1.011005282402038574e+00	1.019791245460510254e+00	1.000000000000000000e+00	1.000000000000000000e+00	1.288734316825866699e+00	1.000000000000000000e+00	1.031401157379150391e+00	1.086951136589050293e+00	1.346110224723815918e+00	1.000000000000000000e+00	1.000000000000000000e+00	1.000000000000000000e+00	1.000000000000000000e+00	1.000000000000000000e+00	1.000000000000000000e+00	1.320101141929626465e+00	1.000000000000000000e+00	1.316223263740539551e+00	1.118301987648010254e+00
		1.000000000000000000e+00	1.000000000000000000e+00	1.000000000000000000e+00	1.143121957778930664e+00	1.020836472511291504e+00	1.259202480316162109e+00	1.000000000000000000e+00	1.000000000000000000e+00	1.073750615119934082e+00	1.000000000000000000e+00	1.000000000000000000e+00	1.135530829429626465e+00	1.150703787803649902e+00	1.120357871055603027e+00	1.011231064796447754e+00	1.000000000000000000e+00	1.119654655456542969e+00	1.000000000000000000e+00	1.148674845695495605e+00	1.500000000000000000e+00	1.294347286224365234e+00	1.000000000000000000e+00	1.154957652091979980e+00	1.033104181289672852e+00	1.000000000000000000e+00	1.000000000000000000e+00	1.000000000000000000e+00	1.000000000000000000e+00	1.023125767707824707e+00	1.000000000000000000e+00	1.261030316352844238e+00	1.000000000000000000e+00	1.271577715873718262e+00	1.000000000000000000e+00	1.423479199409484863e+00	1.000000000000000000e+00	1.338850259780883789e+00	1.032709717750549316e+00	1.000000000000000000e+00	1.188003540039062500e+00	1.074877858161926270e+00	1.000000000000000000e+00	1.042867898941040039e+00	1.007114052772521973e+00	1.235338091850280762e+00	1.050559759140014648e+00	1.110164642333984375e+00	1.000000000000000000e+00
		1.363535523414611816e+00	1.238009691238403320e+00	1.112483859062194824e+00	1.000000000000000000e+00	1.000000000000000000e+00	1.500000000000000000e+00	1.000000000000000000e+00	1.000000000000000000e+00	1.000000000000000000e+00	1.477094531059265137e+00	1.016406655311584473e+00	1.208698153495788574e+00	1.013312816619873047e+00	1.404083490371704102e+00	1.282195091247558594e+00	1.133993148803710938e+00	1.000000000000000000e+00	1.009579181671142578e+00	1.000000000000000000e+00	1.000000000000000000e+00	1.388394117355346680e+00	1.080100297927856445e+00	1.000000000000000000e+00	1.000000000000000000e+00	1.000000000000000000e+00	1.189453601837158203e+00	1.152016043663024902e+00	1.000000000000000000e+00	1.046080589294433594e+00	1.000000000000000000e+00	1.000000000000000000e+00	1.299139142036437988e+00	1.038563966751098633e+00	1.000000000000000000e+00	1.000000000000000000e+00	1.000000000000000000e+00	1.000000000000000000e+00	1.000000000000000000e+00	1.000000000000000000e+00	1.000000000000000000e+00	1.000000000000000000e+00	1.371971726417541504e+00	1.000000000000000000e+00	1.000000000000000000e+00	1.000000000000000000e+00	1.298052072525024414e+00	1.069042205810546875e+00	1.052435994148254395e+00
		1.000000000000000000e+00	1.076502144336700439e+00	1.153004288673400879e+00	1.000000000000000000e+00	1.036412000656127930e+00	1.420732498168945312e+00	1.000000000000000000e+00	1.000000000000000000e+00	1.000000000000000000e+00	1.000000000000000000e+00	1.000000000000000000e+00	1.075359344482421875e+00	1.150718688964843750e+00	1.000000000000000000e+00	1.387959718704223633e+00	1.000000000000000000e+00	1.054230332374572754e+00	1.327836036682128906e+00	1.452539205551147461e+00	1.000000000000000000e+00	1.000000000000000000e+00	1.042661309242248535e+00	1.275052189826965332e+00	1.000000000000000000e+00	1.120580673217773438e+00	1.306146979331970215e+00	1.000000000000000000e+00	1.000000000000000000e+00	1.000000000000000000e+00	1.214173316955566406e+00	1.291970372200012207e+00	1.074363827705383301e+00	1.000000000000000000e+00	1.264435529708862305e+00	1.000000000000000000e+00	1.021097183227539062e+00	1.000000000000000000e+00	1.000000000000000000e+00	1.000000000000000000e+00	1.000000000000000000e+00	1.004240274429321289e+00	1.270351648330688477e+00	1.000000000000000000e+00	1.000000000000000000e+00	1.000000000000000000e+00	1.039595603942871094e+00	1.000000000000000000e+00	1.065411567687988281e+00
		1.007004380226135254e+00	1.003502190113067627e+00	1.000000000000000000e+00	1.000000000000000000e+00	1.154721975326538086e+00	1.187646150588989258e+00	1.000000000000000000e+00	1.012193083763122559e+00	1.000000000000000000e+00	1.000000000000000000e+00	1.000000000000000000e+00	1.049023985862731934e+00	1.057486772537231445e+00	1.040561199188232422e+00	1.253318071365356445e+00	1.000000000000000000e+00	1.000000000000000000e+00	1.119150638580322266e+00	1.282817125320434570e+00	1.000000000000000000e+00	1.026999831199645996e+00	1.000000000000000000e+00	1.185281157493591309e+00	1.000000000000000000e+00	1.189296483993530273e+00	1.237052321434020996e+00	1.000000000000000000e+00	1.000000000000000000e+00	1.000000000000000000e+00	1.000000000000000000e+00	1.163591861724853516e+00	1.001702666282653809e+00	1.000000000000000000e+00	1.123712897300720215e+00	1.000000000000000000e+00	1.130303502082824707e+00	1.026996016502380371e+00	1.000000000000000000e+00	1.000000000000000000e+00	1.000000000000000000e+00	1.000000000000000000e+00	1.347610116004943848e+00	1.000000000000000000e+00	1.000000000000000000e+00	1.000000000000000000e+00	1.001085042953491211e+00	1.033929586410522461e+00	1.014212608337402344e+00
		1.063941478729248047e+00	1.031970739364624023e+00	1.000000000000000000e+00	1.038011789321899414e+00	1.292284727096557617e+00	1.000000000000000000e+00	1.000000000000000000e+00	1.100369334220886230e+00	1.000000000000000000e+00	1.314893841743469238e+00	1.000000000000000000e+00	1.189813733100891113e+00	1.000000000000000000e+00	1.379627466201782227e+00	1.085053086280822754e+00	1.000000000000000000e+00	1.000000000000000000e+00	1.000000000000000000e+00	1.072066307067871094e+00	1.003018379211425781e+00	1.270291686058044434e+00	1.000000000000000000e+00	1.071496963500976562e+00	1.000000000000000000e+00	1.266828656196594238e+00	1.147993683815002441e+00	1.000000000000000000e+00	1.000000000000000000e+00	1.082030892372131348e+00	1.000000000000000000e+00	1.003297567367553711e+00	1.000000000000000000e+00	1.000000000000000000e+00	1.000000000000000000e+00	1.132291316986083984e+00	1.256987333297729492e+00	1.324480652809143066e+00	1.000000000000000000e+00	1.000000000000000000e+00	1.000000000000000000e+00	1.000000000000000000e+00	1.434733510017395020e+00	1.017617344856262207e+00	1.000000000000000000e+00	1.000000000000000000e+00	1.000000000000000000e+00	1.193370580673217773e+00	1.000000000000000000e+00
		1.135796546936035156e+00	1.067898273468017578e+00	1.000000000000000000e+00	1.500000000000000000e+00	1.005341172218322754e+00	1.015447139739990234e+00	1.000000000000000000e+00	1.094175338745117188e+00	1.000000000000000000e+00	1.000000000000000000e+00	1.040841221809387207e+00	1.090976357460021973e+00	1.000000000000000000e+00	1.181952714920043945e+00	1.000000000000000000e+00	1.000000000000000000e+00	1.000000000000000000e+00	1.000000000000000000e+00	1.000000000000000000e+00	1.000000000000000000e+00	1.000000000000000000e+00	1.000000000000000000e+00	1.000000000000000000e+00	1.000000000000000000e+00	1.218965291976928711e+00	1.208543777465820312e+00	1.000000000000000000e+00	1.000000000000000000e+00	1.000000000000000000e+00	1.000000000000000000e+00	1.017997860908508301e+00	1.115374922752380371e+00	1.000000000000000000e+00	1.000000000000000000e+00	1.000000000000000000e+00	1.125494837760925293e+00	1.000000000000000000e+00	1.000000000000000000e+00	1.000000000000000000e+00	1.140377640724182129e+00	1.000000000000000000e+00	1.008826494216918945e+00	1.003158807754516602e+00	1.000000000000000000e+00	1.000000000000000000e+00	1.000000000000000000e+00	1.449617743492126465e+00	1.000000000000000000e+00
		1.189377069473266602e+00	1.147298753261566162e+00	1.105220437049865723e+00	1.500000000000000000e+00	1.000000000000000000e+00	1.035484075546264648e+00	1.086351156234741211e+00	1.370554089546203613e+00	1.000000000000000000e+00	1.000000000000000000e+00	1.000000000000000000e+00	1.000000000000000000e+00	1.000000000000000000e+00	1.000000000000000000e+00	1.115508675575256348e+00	1.277084112167358398e+00	1.000000000000000000e+00	1.000000000000000000e+00	1.040782451629638672e+00	1.000000000000000000e+00	1.141161918640136719e+00	1.000000000000000000e+00	1.000000000000000000e+00	1.219364762306213379e+00	1.137879133224487305e+00	1.226968169212341309e+00	1.000000000000000000e+00	1.000000000000000000e+00	1.100020408630371094e+00	1.000000000000000000e+00	1.177453041076660156e+00	1.005059480667114258e+00	1.000000000000000000e+00	1.000000000000000000e+00	1.030344128608703613e+00	1.000000000000000000e+00	1.000000000000000000e+00	1.000000000000000000e+00	1.000000000000000000e+00	1.108830928802490234e+00	1.000000000000000000e+00	1.265323996543884277e+00	1.324553728103637695e+00	1.000000000000000000e+00	1.000000000000000000e+00	1.000000000000000000e+00	1.104384779930114746e+00	1.000000000000000000e+00
		1.000000000000000000e+00	1.000000000000000000e+00	1.000000000000000000e+00	1.000000000000000000e+00	1.000000000000000000e+00	1.328525543212890625e+00	1.000000000000000000e+00	1.000000000000000000e+00	1.000000000000000000e+00	1.246528625488281250e+00	1.000000000000000000e+00	1.138140797615051270e+00	1.145267724990844727e+00	1.131013870239257812e+00	1.257480621337890625e+00	1.337157487869262695e+00	1.295851826667785645e+00	1.308697462081909180e+00	1.026630640029907227e+00	1.075538516044616699e+00	1.138083219528198242e+00	1.069964408874511719e+00	1.000000000000000000e+00	1.000000000000000000e+00	1.047392725944519043e+00	1.162528872489929199e+00	1.000000000000000000e+00	1.500000000000000000e+00	1.000000000000000000e+00	1.000000000000000000e+00	1.168414354324340820e+00	1.000000000000000000e+00	1.030212998390197754e+00	1.090266466140747070e+00	1.203323841094970703e+00	1.069703578948974609e+00	1.000000000000000000e+00	1.000000000000000000e+00	1.000000000000000000e+00	1.356087803840637207e+00	1.000000000000000000e+00	1.000000000000000000e+00	1.000000000000000000e+00	1.076021075248718262e+00	1.000000000000000000e+00	1.126794695854187012e+00	1.172793507575988770e+00	1.065826535224914551e+00
		1.000000000000000000e+00	1.035937368869781494e+00	1.071874737739562988e+00	1.256037473678588867e+00	1.066645622253417969e+00	1.059430480003356934e+00	1.000000000000000000e+00	1.000000000000000000e+00	1.145447015762329102e+00	1.000000000000000000e+00	1.215035915374755859e+00	1.000000000000000000e+00	1.000000000000000000e+00	1.000000000000000000e+00	1.000000000000000000e+00	1.000000000000000000e+00	1.000000000000000000e+00	1.000000000000000000e+00	1.000000000000000000e+00	1.284298896789550781e+00	1.366017341613769531e+00	1.114732503890991211e+00	1.000000000000000000e+00	1.000000000000000000e+00	1.172799706459045410e+00	1.018520116806030273e+00	1.019434452056884766e+00	1.283973097801208496e+00	1.000000000000000000e+00	1.105539441108703613e+00	1.000000000000000000e+00	1.131433725357055664e+00	1.053795218467712402e+00	1.062927484512329102e+00	1.000000000000000000e+00	1.000000000000000000e+00	1.000000000000000000e+00	1.000000000000000000e+00	1.000000000000000000e+00	1.500000000000000000e+00	1.000000000000000000e+00	1.131140828132629395e+00	1.000000000000000000e+00	1.172948956489562988e+00	1.002887964248657227e+00	1.000000000000000000e+00	1.000000000000000000e+00	1.000000000000000000e+00
		1.000000000000000000e+00	1.000000000000000000e+00	1.000000000000000000e+00	1.041326045989990234e+00	1.000000000000000000e+00	1.019863128662109375e+00	1.000000000000000000e+00	1.000000000000000000e+00	1.054856777191162109e+00	1.000000000000000000e+00	1.000000000000000000e+00	1.000000000000000000e+00	1.000000000000000000e+00	1.000000000000000000e+00	1.000000000000000000e+00	1.000000000000000000e+00	1.040081739425659180e+00	1.000000000000000000e+00	1.000000000000000000e+00	1.265335917472839355e+00	1.126716494560241699e+00	1.000000000000000000e+00	1.000000000000000000e+00	1.000000000000000000e+00	1.017506837844848633e+00	1.000000000000000000e+00	1.000000000000000000e+00	1.065592885017395020e+00	1.000000000000000000e+00	1.038695335388183594e+00	1.000000000000000000e+00	1.052660465240478516e+00	1.039048075675964355e+00	1.008651256561279297e+00	1.000000000000000000e+00	1.016330242156982422e+00	1.000000000000000000e+00	1.000000000000000000e+00	1.000000000000000000e+00	1.366677165031433105e+00	1.000000000000000000e+00	1.081557512283325195e+00	1.000000000000000000e+00	1.001258015632629395e+00	1.000000000000000000e+00	1.000000000000000000e+00	1.000000000000000000e+00	1.000000000000000000e+00
		1.043186545372009277e+00	1.021593272686004639e+00	1.000000000000000000e+00	1.000000000000000000e+00	1.000000000000000000e+00	1.005591034889221191e+00	1.000000000000000000e+00	1.000000000000000000e+00	1.000000000000000000e+00	1.000000000000000000e+00	1.000000000000000000e+00	1.000000000000000000e+00	1.000000000000000000e+00	1.000000000000000000e+00	1.000000000000000000e+00	1.000000000000000000e+00	1.116252064704895020e+00	1.000000000000000000e+00	1.000000000000000000e+00	1.272044301033020020e+00	1.000000000000000000e+00	1.000000000000000000e+00	1.000000000000000000e+00	1.000000000000000000e+00	1.000000000000000000e+00	1.000000000000000000e+00	1.000000000000000000e+00	1.000000000000000000e+00	1.000000000000000000e+00	1.002646565437316895e+00	1.000000000000000000e+00	1.007187962532043457e+00	1.045225143432617188e+00	1.000000000000000000e+00	1.000000000000000000e+00	1.106202125549316406e+00	1.000000000000000000e+00	1.000000000000000000e+00	1.000000000000000000e+00	1.191874861717224121e+00	1.000000000000000000e+00	1.060244798660278320e+00	1.000000000000000000e+00	1.000000000000000000e+00	1.000000000000000000e+00	1.000000000000000000e+00	1.000000000000000000e+00	1.000000000000000000e+00
		1.118048787117004395e+00	1.059024393558502197e+00	1.000000000000000000e+00	1.000000000000000000e+00	1.000000000000000000e+00	1.000000000000000000e+00	1.000000000000000000e+00	1.000000000000000000e+00	1.000000000000000000e+00	1.000000000000000000e+00	1.000000000000000000e+00	1.000000000000000000e+00	1.000000000000000000e+00	1.000000000000000000e+00	1.000000000000000000e+00	1.000000000000000000e+00	1.178269863128662109e+00	1.000000000000000000e+00	1.000000000000000000e+00	1.275438904762268066e+00	1.000000000000000000e+00	1.000000000000000000e+00	1.000000000000000000e+00	1.000000000000000000e+00	1.000000000000000000e+00	1.000000000000000000e+00	1.000000000000000000e+00	1.000000000000000000e+00	1.000000000000000000e+00	1.000000000000000000e+00	1.000000000000000000e+00	1.000000000000000000e+00	1.048572778701782227e+00	1.000000000000000000e+00	1.000000000000000000e+00	1.179747223854064941e+00	1.000000000000000000e+00	1.000000000000000000e+00	1.000000000000000000e+00	1.042939066886901855e+00	1.000000000000000000e+00	1.040474176406860352e+00	1.000000000000000000e+00	1.000000000000000000e+00	1.000000000000000000e+00	1.000000000000000000e+00	1.000000000000000000e+00	1.000000000000000000e+00
		1.166613578796386719e+00	1.214535951614379883e+00	1.262458324432373047e+00	1.171603560447692871e+00	1.179614782333374023e+00	1.000000000000000000e+00	1.000000000000000000e+00	1.032425045967102051e+00	1.000000000000000000e+00	1.100802659988403320e+00	1.000000000000000000e+00	1.160919547080993652e+00	1.000000000000000000e+00	1.321839094161987305e+00	1.094834446907043457e+00	1.000000000000000000e+00	1.146675944328308105e+00	1.000000000000000000e+00	1.000000000000000000e+00	1.000000000000000000e+00	1.000000000000000000e+00	1.112341284751892090e+00	1.500000000000000000e+00	1.090820193290710449e+00	1.016474366188049316e+00	1.225547313690185547e+00	1.000000000000000000e+00	1.277670383453369141e+00	1.000000000000000000e+00	1.000000000000000000e+00	1.000000000000000000e+00	1.000000000000000000e+00	1.000000000000000000e+00	1.000000000000000000e+00	1.000000000000000000e+00	1.089293599128723145e+00	1.000000000000000000e+00	1.001914501190185547e+00	1.221421837806701660e+00	1.012966632843017578e+00	1.054343938827514648e+00	1.080437541007995605e+00	1.000000000000000000e+00	1.000000000000000000e+00	1.000000000000000000e+00	1.000000000000000000e+00	1.000000000000000000e+00	1.000000000000000000e+00
		1.064740419387817383e+00	1.032370209693908691e+00	1.000000000000000000e+00	1.000000000000000000e+00	1.068186163902282715e+00	1.000000000000000000e+00	1.135169386863708496e+00	1.000000000000000000e+00	1.030743598937988281e+00	1.000000000000000000e+00	1.415741682052612305e+00	1.000000000000000000e+00	1.000000000000000000e+00	1.000000000000000000e+00	1.000000000000000000e+00	1.000000000000000000e+00	1.000000000000000000e+00	1.043418765068054199e+00	1.193048357963562012e+00	1.045094370841979980e+00	1.000000000000000000e+00	1.179991960525512695e+00	1.000000000000000000e+00	1.000000000000000000e+00	1.000000000000000000e+00	1.195018053054809570e+00	1.085547804832458496e+00	1.000000000000000000e+00	1.378442406654357910e+00	1.000000000000000000e+00	1.040768623352050781e+00	1.024578571319580078e+00	1.000000000000000000e+00	1.067390561103820801e+00	1.177078247070312500e+00	1.000000000000000000e+00	1.254142999649047852e+00	1.202531099319458008e+00	1.265953540802001953e+00	1.234256386756896973e+00	1.000000000000000000e+00	1.000000000000000000e+00	1.000000000000000000e+00	1.000000000000000000e+00	1.354260921478271484e+00	1.000000000000000000e+00	1.000000000000000000e+00	1.309796452522277832e+00
		1.236749768257141113e+00	1.118374884128570557e+00	1.000000000000000000e+00	1.000000000000000000e+00	1.000000000000000000e+00	1.000000000000000000e+00	1.066336035728454590e+00	1.156517386436462402e+00	1.000000000000000000e+00	1.196851253509521484e+00	1.430606245994567871e+00	1.090096473693847656e+00	1.000000000000000000e+00	1.180192947387695312e+00	1.000000000000000000e+00	1.000000000000000000e+00	1.000000000000000000e+00	1.069260120391845703e+00	1.000000000000000000e+00	1.000000000000000000e+00	1.000000000000000000e+00	1.000000000000000000e+00	1.000000000000000000e+00	1.000000000000000000e+00	1.087290406227111816e+00	1.000000000000000000e+00	1.000000000000000000e+00	1.149995684623718262e+00	1.000000000000000000e+00	1.044069886207580566e+00	1.000000000000000000e+00	1.000000000000000000e+00	1.122787594795227051e+00	1.124582648277282715e+00	1.317277550697326660e+00	1.093932151794433594e+00	1.000000000000000000e+00	1.000000000000000000e+00	1.000000000000000000e+00	1.000000000000000000e+00	1.218774557113647461e+00	1.000000000000000000e+00	1.000000000000000000e+00	1.229752421379089355e+00	1.000000000000000000e+00	1.120494365692138672e+00	1.000000000000000000e+00	1.000000000000000000e+00
		1.139318108558654785e+00	1.069659054279327393e+00	1.000000000000000000e+00	1.000000000000000000e+00	1.000000000000000000e+00	1.000000000000000000e+00	1.054392218589782715e+00	1.098962545394897461e+00	1.000000000000000000e+00	1.152644515037536621e+00	1.400507688522338867e+00	1.053811073303222656e+00	1.022097587585449219e+00	1.085524559020996094e+00	1.000000000000000000e+00	1.000000000000000000e+00	1.000000000000000000e+00	1.026759505271911621e+00	1.000000000000000000e+00	1.000000000000000000e+00	1.000000000000000000e+00	1.000000000000000000e+00	1.027699828147888184e+00	1.000000000000000000e+00	1.049431443214416504e+00	1.000000000000000000e+00	1.000000000000000000e+00	1.080404877662658691e+00	1.000000000000000000e+00	1.039332270622253418e+00	1.000000000000000000e+00	1.000000000000000000e+00	1.077872991561889648e+00	1.191120386123657227e+00	1.251407980918884277e+00	1.040518045425415039e+00	1.000000000000000000e+00	1.000000000000000000e+00	1.000000000000000000e+00	1.000000000000000000e+00	1.196417808532714844e+00	1.000000000000000000e+00	1.000000000000000000e+00	1.145610094070434570e+00	1.000000000000000000e+00	1.198369145393371582e+00	1.000000000000000000e+00	1.000000000000000000e+00
		1.043509244918823242e+00	1.021754622459411621e+00	1.000000000000000000e+00	1.000000000000000000e+00	1.000000000000000000e+00	1.000000000000000000e+00	1.041763067245483398e+00	1.041954755783081055e+00	1.000000000000000000e+00	1.108559489250183105e+00	1.369896769523620605e+00	1.038668513298034668e+00	1.077337026596069336e+00	1.000000000000000000e+00	1.000591874122619629e+00	1.000000000000000000e+00	1.022826313972473145e+00	1.000000000000000000e+00	1.000000000000000000e+00	1.000000000000000000e+00	1.050802469253540039e+00	1.000000000000000000e+00	1.083480715751647949e+00	1.000000000000000000e+00	1.011616587638854980e+00	1.000000000000000000e+00	1.000000000000000000e+00	1.011715412139892578e+00	1.000000000000000000e+00	1.033722639083862305e+00	1.000000000000000000e+00	1.000000000000000000e+00	1.033172249794006348e+00	1.254646658897399902e+00	1.186170458793640137e+00	1.000000000000000000e+00	1.000000000000000000e+00	1.000000000000000000e+00	1.000000000000000000e+00	1.000000000000000000e+00	1.173529863357543945e+00	1.000000000000000000e+00	1.000000000000000000e+00	1.062713027000427246e+00	1.000000000000000000e+00	1.272908210754394531e+00	1.034832835197448730e+00	1.000000000000000000e+00
		1.000000000000000000e+00	1.000000000000000000e+00	1.000000000000000000e+00	1.005323648452758789e+00	1.000000000000000000e+00	1.000000000000000000e+00	1.033120393753051758e+00	1.000000000000000000e+00	1.000000000000000000e+00	1.069485545158386230e+00	1.344879746437072754e+00	1.067492723464965820e+00	1.134985446929931641e+00	1.000000000000000000e+00	1.064699888229370117e+00	1.000000000000000000e+00	1.098650217056274414e+00	1.000000000000000000e+00	1.000000000000000000e+00	1.055417537689208984e+00	1.146320819854736328e+00	1.025889992713928223e+00	1.141678690910339355e+00	1.000000000000000000e+00	1.000000000000000000e+00	1.000000000000000000e+00	1.000000000000000000e+00	1.000000000000000000e+00	1.000000000000000000e+00	1.031895160675048828e+00	1.000000000000000000e+00	1.000000000000000000e+00	1.000000000000000000e+00	1.320998668670654297e+00	1.126748204231262207e+00	1.000000000000000000e+00	1.000000000000000000e+00	1.005741596221923828e+00	1.000000000000000000e+00	1.000000000000000000e+00	1.155349969863891602e+00	1.000000000000000000e+00	1.000000000000000000e+00	1.000000000000000000e+00	1.000000000000000000e+00	1.350061178207397461e+00	1.109025955200195312e+00	1.000000000000000000e+00
		1.000000000000000000e+00	1.000000000000000000e+00	1.000000000000000000e+00	1.038219690322875977e+00	1.000000000000000000e+00	1.000000000000000000e+00	1.024562597274780273e+00	1.000000000000000000e+00	1.000000000000000000e+00	1.031145095825195312e+00	1.320267915725708008e+00	1.095643997192382812e+00	1.191287994384765625e+00	1.000000000000000000e+00	1.127330422401428223e+00	1.000000000000000000e+00	1.172742009162902832e+00	1.000000000000000000e+00	1.000000000000000000e+00	1.165820360183715820e+00	1.239680409431457520e+00	1.069727778434753418e+00	1.198518276214599609e+00	1.000000000000000000e+00	1.000000000000000000e+00	1.000000000000000000e+00	1.000000000000000000e+00	1.000000000000000000e+00	1.000000000000000000e+00	1.030006408691406250e+00	1.000000000000000000e+00	1.000000000000000000e+00	1.000000000000000000e+00	1.385800004005432129e+00	1.068490028381347656e+00	1.000000000000000000e+00	1.000000000000000000e+00	1.040000557899475098e+00	1.000000000000000000e+00	1.024590253829956055e+00	1.137447476387023926e+00	1.000000000000000000e+00	1.000000000000000000e+00	1.000000000000000000e+00	1.056769967079162598e+00	1.425429105758666992e+00	1.181521058082580566e+00	1.000000000000000000e+00
		1.000000000000000000e+00	1.005703508853912354e+00	1.011407017707824707e+00	1.076978087425231934e+00	1.000000000000000000e+00	1.000000000000000000e+00	1.022417664527893066e+00	1.000000000000000000e+00	1.000000000000000000e+00	1.000000000000000000e+00	1.304127693176269531e+00	1.127016603946685791e+00	1.254033207893371582e+00	1.000000000000000000e+00	1.195914745330810547e+00	1.000000000000000000e+00	1.252890706062316895e+00	1.000000000000000000e+00	1.000000000000000000e+00	1.281682014465332031e+00	1.339212536811828613e+00	1.119453907012939453e+00	1.261836767196655273e+00	1.000000000000000000e+00	1.000000000000000000e+00	1.000000000000000000e+00	1.000000000000000000e+00	1.000000000000000000e+00	1.034295916557312012e+00	1.034461855888366699e+00	1.029742360115051270e+00	1.000000000000000000e+00	1.000000000000000000e+00	1.458106756210327148e+00	1.017674446105957031e+00	1.000000000000000000e+00	1.000000000000000000e+00	1.080111861228942871e+00	1.000000000000000000e+00	1.111579298973083496e+00	1.126792788505554199e+00	1.000000000000000000e+00	1.000000000000000000e+00	1.000000000000000000e+00	1.120838284492492676e+00	1.500000000000000000e+00	1.260151386260986328e+00	1.000000000000000000e+00
		1.000000000000000000e+00	1.016670584678649902e+00	1.033341169357299805e+00	1.120637536048889160e+00	1.000000000000000000e+00	1.042808532714843750e+00	1.097620964050292969e+00	1.000000000000000000e+00	1.069645047187805176e+00	1.118867397308349609e+00	1.333214282989501953e+00	1.126600086688995361e+00	1.253200173377990723e+00	1.000000000000000000e+00	1.136851787567138672e+00	1.006929755210876465e+00	1.239378809928894043e+00	1.000000000000000000e+00	1.000000000000000000e+00	1.151338100433349609e+00	1.200672268867492676e+00	1.043389320373535156e+00	1.283331513404846191e+00	1.089413285255432129e+00	1.075093626976013184e+00	1.000000000000000000e+00	1.000000000000000000e+00	1.000000000000000000e+00	1.106970548629760742e+00	1.013563752174377441e+00	1.004982352256774902e+00	1.023243427276611328e+00	1.000000000000000000e+00	1.380837917327880859e+00	1.061764478683471680e+00	1.000000000000000000e+00	1.000000000000000000e+00	1.007350921630859375e+00	1.000000000000000000e+00	1.133831381797790527e+00	1.135233879089355469e+00	1.000000000000000000e+00	1.000000000000000000e+00	1.000000000000000000e+00	1.096440911293029785e+00	1.319482326507568359e+00	1.271133422851562500e+00	1.014732360839843750e+00
		1.000000000000000000e+00	1.029482245445251465e+00	1.058964490890502930e+00	1.167127728462219238e+00	1.000000000000000000e+00	1.234920501708984375e+00	1.173687458038330078e+00	1.096846103668212891e+00	1.286380171775817871e+00	1.236399531364440918e+00	1.367013931274414062e+00	1.153260171413421631e+00	1.258455991744995117e+00	1.048064351081848145e+00	1.086744427680969238e+00	1.026810407638549805e+00	1.232635378837585449e+00	1.000000000000000000e+00	1.000000000000000000e+00	1.034215569496154785e+00	1.076073408126831055e+00	1.000000000000000000e+00	1.309746026992797852e+00	1.183877468109130859e+00	1.226950407028198242e+00	1.205389261245727539e+00	1.000000000000000000e+00	1.000000000000000000e+00	1.180702090263366699e+00	1.000000000000000000e+00	1.000000000000000000e+00	1.150315642356872559e+00	1.000000000000000000e+00	1.314772129058837891e+00	1.108376145362854004e+00	1.000000000000000000e+00	1.000000000000000000e+00	1.000000000000000000e+00	1.000000000000000000e+00	1.160238027572631836e+00	1.148649096488952637e+00	1.026483297348022461e+00	1.000183105468750000e+00	1.039437413215637207e+00	1.078763842582702637e+00	1.148059487342834473e+00	1.287595391273498535e+00	1.038701295852661133e+00
		1.000000000000000000e+00	1.042434990406036377e+00	1.084869980812072754e+00	1.212994813919067383e+00	1.000000000000000000e+00	1.419056177139282227e+00	1.247626304626464844e+00	1.193787574768066406e+00	1.493955731391906738e+00	1.349775910377502441e+00	1.401141047477722168e+00	1.229257643222808838e+00	1.265336871147155762e+00	1.193178415298461914e+00	1.040838241577148438e+00	1.047218918800354004e+00	1.228092670440673828e+00	1.000000000000000000e+00	1.000000000000000000e+00	1.000000000000000000e+00	1.000000000000000000e+00	1.000000000000000000e+00	1.336779713630676270e+00	1.275287628173828125e+00	1.372879505157470703e+00	1.428550004959106445e+00	1.013570785522460938e+00	1.006900787353515625e+00	1.252436280250549316e+00	1.000000000000000000e+00	1.000000000000000000e+00	1.272613763809204102e+00	1.018224120140075684e+00	1.254067897796630859e+00	1.154270052909851074e+00	1.000000000000000000e+00	1.118511676788330078e+00	1.000000000000000000e+00	1.000000000000000000e+00	1.187039256095886230e+00	1.163106679916381836e+00	1.145283102989196777e+00	1.043111681938171387e+00	1.134346961975097656e+00	1.063615560531616211e+00	1.000000000000000000e+00	1.305152535438537598e+00	1.063006520271301270e+00
		1.224183917045593262e+00	1.112091958522796631e+00	1.000000000000000000e+00	1.000000000000000000e+00	1.484284996986389160e+00	1.050587296485900879e+00	1.364910960197448730e+00	1.000000000000000000e+00	1.040955066680908203e+00	1.000000000000000000e+00	1.000000000000000000e+00	1.097196578979492188e+00	1.065405011177062988e+00	1.128988146781921387e+00	1.000000000000000000e+00	1.087278485298156738e+00	1.216565966606140137e+00	1.000000000000000000e+00	1.000000000000000000e+00	1.000000000000000000e+00	1.000000000000000000e+00	1.000000000000000000e+00	1.065844058990478516e+00	1.112023591995239258e+00	1.000000000000000000e+00	1.000000000000000000e+00	1.056650996208190918e+00	1.000000000000000000e+00	1.039800286293029785e+00	1.000000000000000000e+00	1.000000000000000000e+00	1.000000000000000000e+00	1.000000000000000000e+00	1.000000000000000000e+00	1.000000000000000000e+00	1.408607006072998047e+00	1.013024687767028809e+00	1.029840469360351562e+00	1.157889604568481445e+00	1.260282754898071289e+00	1.420615911483764648e+00	1.500000000000000000e+00	1.170518755912780762e+00	1.347892999649047852e+00	1.000000000000000000e+00	1.000000000000000000e+00	1.000000000000000000e+00	1.000000000000000000e+00
		1.036248087882995605e+00	1.036228418350219727e+00	1.036208748817443848e+00	1.013693451881408691e+00	1.064379453659057617e+00	1.000000000000000000e+00	1.054718732833862305e+00	1.037366867065429688e+00	1.076366186141967773e+00	1.101202607154846191e+00	1.000000000000000000e+00	1.011305749416351318e+00	1.000000000000000000e+00	1.022611498832702637e+00	1.000000000000000000e+00	1.000000000000000000e+00	1.270327329635620117e+00	1.032141923904418945e+00	1.398820161819458008e+00	1.500000000000000000e+00	1.158020973205566406e+00	1.000000000000000000e+00	1.000000000000000000e+00	1.003973722457885742e+00	1.394554138183593750e+00	1.123944282531738281e+00	1.303014874458312988e+00	1.266056418418884277e+00	1.000000000000000000e+00	1.000000000000000000e+00	1.054376959800720215e+00	1.000000000000000000e+00	1.319516062736511230e+00	1.000000000000000000e+00	1.000000000000000000e+00	1.313071489334106445e+00	1.000000000000000000e+00	1.055178523063659668e+00	1.035247325897216797e+00	1.082729578018188477e+00	1.000000000000000000e+00	1.000000000000000000e+00	1.109031558036804199e+00	1.000000000000000000e+00	1.013826131820678711e+00	1.000000000000000000e+00	1.310381412506103516e+00	1.185798287391662598e+00
		1.186618208885192871e+00	1.210720181465148926e+00	1.234822154045104980e+00	1.000000000000000000e+00	1.286630868911743164e+00	1.000000000000000000e+00	1.000000000000000000e+00	1.120025753974914551e+00	1.001157879829406738e+00	1.194073319435119629e+00	1.365601539611816406e+00	1.075006902217864990e+00	1.088129758834838867e+00	1.061884045600891113e+00	1.132922649383544922e+00	1.000000000000000000e+00	1.000000000000000000e+00	1.000000000000000000e+00	1.045012474060058594e+00	1.000000000000000000e+00	1.446274995803833008e+00	1.390134215354919434e+00	1.376827716827392578e+00	1.216716885566711426e+00	1.500000000000000000e+00	1.000000000000000000e+00	1.452866196632385254e+00	1.000000000000000000e+00	1.000000000000000000e+00	1.500000000000000000e+00	1.000000000000000000e+00	1.000000000000000000e+00	1.043264746665954590e+00	1.000000000000000000e+00	1.000000000000000000e+00	1.103375196456909180e+00	1.000000000000000000e+00	1.000000000000000000e+00	1.308107614517211914e+00	1.000005960464477539e+00	1.143163323402404785e+00	1.000000000000000000e+00	1.000000000000000000e+00	1.000000000000000000e+00	1.294771313667297363e+00	1.029826641082763672e+00	1.112260222434997559e+00	1.000000000000000000e+00
		1.080098509788513184e+00	1.040049254894256592e+00	1.000000000000000000e+00	1.000000000000000000e+00	1.000000000000000000e+00	1.000000000000000000e+00	1.029271602630615234e+00	1.000000000000000000e+00	1.043876409530639648e+00	1.161828994750976562e+00	1.087555050849914551e+00	1.000000000000000000e+00	1.000000000000000000e+00	1.000000000000000000e+00	1.000000000000000000e+00	1.119974970817565918e+00	1.000000000000000000e+00	1.127953171730041504e+00	1.415490746498107910e+00	1.249591469764709473e+00	1.000000000000000000e+00	1.100432276725769043e+00	1.346229910850524902e+00	1.000000000000000000e+00	1.438573598861694336e+00	1.000000000000000000e+00	1.304574966430664062e+00	1.000000000000000000e+00	1.000000000000000000e+00	1.000000000000000000e+00	1.000000000000000000e+00	1.000000000000000000e+00	1.000000000000000000e+00	1.000000000000000000e+00	1.313407301902770996e+00	1.077012062072753906e+00	1.000000000000000000e+00	1.015367984771728516e+00	1.176550149917602539e+00	1.000000000000000000e+00	1.000000000000000000e+00	1.000000000000000000e+00	1.000000000000000000e+00	1.000000000000000000e+00	1.000000000000000000e+00	1.000000000000000000e+00	1.000000000000000000e+00	1.000000000000000000e+00
		1.000000000000000000e+00	1.000000000000000000e+00	1.000000000000000000e+00	1.000000000000000000e+00	1.000000000000000000e+00	1.062304735183715820e+00	1.000000000000000000e+00	1.097931861877441406e+00	1.000000000000000000e+00	1.000000000000000000e+00	1.000000000000000000e+00	1.031539857387542725e+00	1.063079714775085449e+00	1.000000000000000000e+00	1.000000000000000000e+00	1.000000000000000000e+00	1.000000000000000000e+00	1.193545699119567871e+00	1.000000000000000000e+00	1.347426295280456543e+00	1.000000000000000000e+00	1.500000000000000000e+00	1.000000000000000000e+00	1.000000000000000000e+00	1.000000000000000000e+00	1.373455405235290527e+00	1.000000000000000000e+00	1.011034131050109863e+00	1.000000000000000000e+00	1.000000000000000000e+00	1.457725524902343750e+00	1.000000000000000000e+00	1.000000000000000000e+00	1.090570092201232910e+00	1.080844998359680176e+00	1.356737136840820312e+00	1.171877264976501465e+00	1.000000000000000000e+00	1.025302648544311523e+00	1.000000000000000000e+00	1.000000000000000000e+00	1.000000000000000000e+00	1.000000000000000000e+00	1.058579325675964355e+00	1.144000649452209473e+00	1.000000000000000000e+00	1.003512144088745117e+00	1.013102531433105469e+00
		1.215030789375305176e+00	1.107515394687652588e+00	1.000000000000000000e+00	1.000000000000000000e+00	1.000000000000000000e+00	1.000000000000000000e+00	1.293178439140319824e+00	1.259566187858581543e+00	1.000000000000000000e+00	1.000000000000000000e+00	1.000000000000000000e+00	1.170353412628173828e+00	1.340706825256347656e+00	1.000000000000000000e+00	1.236313462257385254e+00	1.000000000000000000e+00	1.090727925300598145e+00	1.399526357650756836e+00	1.000000000000000000e+00	1.000000000000000000e+00	1.190295577049255371e+00	1.000000000000000000e+00	1.000000000000000000e+00	1.029676914215087891e+00	1.078223228454589844e+00	1.141185641288757324e+00	1.500000000000000000e+00	1.174876689910888672e+00	1.000000000000000000e+00	1.379025578498840332e+00	1.000000000000000000e+00	1.464177012443542480e+00	1.035799741744995117e+00	1.000000000000000000e+00	1.000000000000000000e+00	1.144950270652770996e+00	1.000000000000000000e+00	1.000000000000000000e+00	1.000000000000000000e+00	1.000000000000000000e+00	1.044118523597717285e+00	1.000000000000000000e+00	1.042458295822143555e+00	1.375365018844604492e+00	1.000000000000000000e+00	1.339381814002990723e+00	1.000000000000000000e+00	1.144084692001342773e+00
		1.020885467529296875e+00	1.010442733764648438e+00	1.000000000000000000e+00	1.104777336120605469e+00	1.000000000000000000e+00	1.000000000000000000e+00	1.000000000000000000e+00	1.151021242141723633e+00	1.362792730331420898e+00	1.000000000000000000e+00	1.000000000000000000e+00	1.000000000000000000e+00	1.000000000000000000e+00	1.000000000000000000e+00	1.107101440429687500e+00	1.000000000000000000e+00	1.130305767059326172e+00	1.096082329750061035e+00	1.144519567489624023e+00	1.034945011138916016e+00	1.500000000000000000e+00	1.000000000000000000e+00	1.000000000000000000e+00	1.177302360534667969e+00	1.000000000000000000e+00	1.000000000000000000e+00	1.344098091125488281e+00	1.000000000000000000e+00	1.003505825996398926e+00	1.000000000000000000e+00	1.285825967788696289e+00	1.049020171165466309e+00	1.000000000000000000e+00	1.500000000000000000e+00	1.133463740348815918e+00	1.213050007820129395e+00	1.333264589309692383e+00	1.000000000000000000e+00	1.000000000000000000e+00	1.348759293556213379e+00	1.091300845146179199e+00	1.287527799606323242e+00	1.106241345405578613e+00	1.138953685760498047e+00	1.000000000000000000e+00	1.000000000000000000e+00	1.000000000000000000e+00	1.110779762268066406e+00
		1.000000000000000000e+00	1.000000000000000000e+00	1.000000000000000000e+00	1.262687444686889648e+00	1.000000000000000000e+00	1.000000000000000000e+00	1.000000000000000000e+00	1.000000000000000000e+00	1.000000000000000000e+00	1.000000000000000000e+00	1.000000000000000000e+00	1.089402377605438232e+00	1.178804755210876465e+00	1.000000000000000000e+00	1.000000000000000000e+00	1.000000000000000000e+00	1.215406656265258789e+00	1.000000000000000000e+00	1.278466463088989258e+00	1.000000000000000000e+00	1.000000000000000000e+00	1.000000000000000000e+00	1.000000000000000000e+00	1.000000000000000000e+00	1.000000000000000000e+00	1.000000000000000000e+00	1.165193796157836914e+00	1.000000000000000000e+00	1.000000000000000000e+00	1.000000000000000000e+00	1.081336498260498047e+00	1.031250953674316406e+00	1.500000000000000000e+00	1.072772026062011719e+00	1.221968889236450195e+00	1.235913634300231934e+00	1.000000000000000000e+00	1.087557435035705566e+00	1.367627382278442383e+00	1.000000000000000000e+00	1.000000000000000000e+00	1.000000000000000000e+00	1.000000000000000000e+00	1.000000000000000000e+00	1.000000000000000000e+00	1.000000000000000000e+00	1.497618913650512695e+00	1.000000000000000000e+00
		1.000000000000000000e+00	1.000000000000000000e+00	1.000000000000000000e+00	1.000000000000000000e+00	1.000000000000000000e+00	1.271062135696411133e+00	1.152477025985717773e+00	1.000000000000000000e+00	1.050864934921264648e+00	1.061312794685363770e+00	1.000000000000000000e+00	1.000000000000000000e+00	1.000000000000000000e+00	1.000000000000000000e+00	1.000000000000000000e+00	1.062301874160766602e+00	1.412073254585266113e+00	1.000000000000000000e+00	1.000000000000000000e+00	1.247012615203857422e+00	1.000000000000000000e+00	1.000000000000000000e+00	1.142772316932678223e+00	1.000000000000000000e+00	1.490342736244201660e+00	1.000000000000000000e+00	1.000000000000000000e+00	1.023806691169738770e+00	1.343189835548400879e+00	1.221901535987854004e+00	1.305385947227478027e+00	1.034011125564575195e+00	1.046773791313171387e+00	1.048526763916015625e+00	1.334344744682312012e+00	1.000000000000000000e+00	1.000000000000000000e+00	1.166459321975708008e+00	1.000000000000000000e+00	1.067032575607299805e+00	1.000000000000000000e+00	1.000000000000000000e+00	1.000000000000000000e+00	1.000000000000000000e+00	1.000000000000000000e+00	1.104445457458496094e+00	1.000000000000000000e+00	1.306921482086181641e+00
		1.022595524787902832e+00	1.183827519416809082e+00	1.345059514045715332e+00	1.000000000000000000e+00	1.000000000000000000e+00	1.000000000000000000e+00	1.058254122734069824e+00	1.000000000000000000e+00	1.000000000000000000e+00	1.012167811393737793e+00	1.413009643554687500e+00	1.037307262420654297e+00	1.074614524841308594e+00	1.000000000000000000e+00	1.053539395332336426e+00	1.000000000000000000e+00	1.212506294250488281e+00	1.050576806068420410e+00	1.158912539482116699e+00	1.000000000000000000e+00	1.000000000000000000e+00	1.000000000000000000e+00	1.209438920021057129e+00	1.000000000000000000e+00	1.259830594062805176e+00	1.146934866905212402e+00	1.000000000000000000e+00	1.000000000000000000e+00	1.104367852210998535e+00	1.000000000000000000e+00	1.366262078285217285e+00	1.345181822776794434e+00	1.000000000000000000e+00	1.202415466308593750e+00	1.145344972610473633e+00	1.500000000000000000e+00	1.275489568710327148e+00	1.000000000000000000e+00	1.000000000000000000e+00	1.000000000000000000e+00	1.077998876571655273e+00	1.000000000000000000e+00	1.000000000000000000e+00	1.008506417274475098e+00	1.026623845100402832e+00	1.004535436630249023e+00	1.000000000000000000e+00	1.000000000000000000e+00
		1.000000000000000000e+00	1.000000000000000000e+00	1.000000000000000000e+00	1.000000000000000000e+00	1.164334416389465332e+00	1.000000000000000000e+00	1.000000000000000000e+00	1.135757684707641602e+00	1.000000000000000000e+00	1.000000000000000000e+00	1.049689531326293945e+00	1.115482747554779053e+00	1.037084460258483887e+00	1.193881034851074219e+00	1.000000000000000000e+00	1.046267271041870117e+00	1.000000000000000000e+00	1.072658061981201172e+00	1.017428994178771973e+00	1.000000000000000000e+00	1.247851014137268066e+00	1.000000000000000000e+00	1.168513298034667969e+00	1.000000000000000000e+00	1.500000000000000000e+00	1.000000000000000000e+00	1.101780772209167480e+00	1.000000000000000000e+00	1.196450233459472656e+00	1.000000000000000000e+00	1.424892067909240723e+00	1.144554615020751953e+00	1.000000000000000000e+00	1.000000000000000000e+00	1.000000000000000000e+00	1.000000000000000000e+00	1.131517767906188965e+00	1.000000000000000000e+00	1.106137394905090332e+00	1.408912777900695801e+00	1.000000000000000000e+00	1.176416635513305664e+00	1.000000000000000000e+00	1.036838054656982422e+00	1.000000000000000000e+00	1.135219454765319824e+00	1.061842799186706543e+00	1.000000000000000000e+00
		1.004845142364501953e+00	1.245964288711547852e+00	1.487083435058593750e+00	1.000000000000000000e+00	1.005703210830688477e+00	1.000000000000000000e+00	1.410773277282714844e+00	1.000000000000000000e+00	1.500000000000000000e+00	1.000000000000000000e+00	1.186572074890136719e+00	1.007288575172424316e+00	1.000000000000000000e+00	1.014577150344848633e+00	1.347850561141967773e+00	1.000000000000000000e+00	1.111246466636657715e+00	1.119728446006774902e+00	1.122268080711364746e+00	1.237535595893859863e+00	1.000000000000000000e+00	1.000000000000000000e+00	1.066661715507507324e+00	1.024157643318176270e+00	1.000000000000000000e+00	1.033485412597656250e+00	1.177184939384460449e+00	1.019234657287597656e+00	1.013327121734619141e+00	1.000000000000000000e+00	1.000000000000000000e+00	1.000000000000000000e+00	1.363492608070373535e+00	1.100324153900146484e+00	1.038001656532287598e+00	1.212226271629333496e+00	1.000000000000000000e+00	1.000000000000000000e+00	1.410644292831420898e+00	1.000000000000000000e+00	1.000000000000000000e+00	1.056877732276916504e+00	1.000000000000000000e+00	1.000000000000000000e+00	1.163174867630004883e+00	1.000000000000000000e+00	1.000000000000000000e+00	1.000000000000000000e+00
		1.000000000000000000e+00	1.000000000000000000e+00	1.000000000000000000e+00	1.067469596862792969e+00	1.000000000000000000e+00	1.155429601669311523e+00	1.000000000000000000e+00	1.143440246582031250e+00	1.141245484352111816e+00	1.086299777030944824e+00	1.000000000000000000e+00	1.125586926937103271e+00	1.143120050430297852e+00	1.108053803443908691e+00	1.065567970275878906e+00	1.000000000000000000e+00	1.030346512794494629e+00	1.183172225952148438e+00	1.000000000000000000e+00	1.039756536483764648e+00	1.000000000000000000e+00	1.000000000000000000e+00	1.000000000000000000e+00	1.178033709526062012e+00	1.320180654525756836e+00	1.483283638954162598e+00	1.000000000000000000e+00	1.000000000000000000e+00	1.000000000000000000e+00	1.000000000000000000e+00	1.000000000000000000e+00	1.022214889526367188e+00	1.000000000000000000e+00	1.000000000000000000e+00	1.226365089416503906e+00	1.000000000000000000e+00	1.000000000000000000e+00	1.000000000000000000e+00	1.170515418052673340e+00	1.000000000000000000e+00	1.182524442672729492e+00	1.000000000000000000e+00	1.000000000000000000e+00	1.056606173515319824e+00	1.062222599983215332e+00	1.000000000000000000e+00	1.285343527793884277e+00	1.044956803321838379e+00
		1.000000000000000000e+00	1.075179636478424072e+00	1.150359272956848145e+00	1.000000000000000000e+00	1.259762406349182129e+00	1.000000000000000000e+00	1.323897838592529297e+00	1.000000000000000000e+00	1.000000000000000000e+00	1.326420187950134277e+00	1.049736976623535156e+00	1.038527786731719971e+00	1.077055573463439941e+00	1.000000000000000000e+00	1.093214750289916992e+00	1.000000000000000000e+00	1.050421714782714844e+00	1.000000000000000000e+00	1.280548453330993652e+00	1.045170426368713379e+00	1.000000000000000000e+00	1.000000000000000000e+00	1.030370712280273438e+00	1.158702015876770020e+00	1.500000000000000000e+00	1.000000000000000000e+00	1.164733648300170898e+00	1.100784420967102051e+00	1.000000000000000000e+00	1.000000000000000000e+00	1.141208648681640625e+00	1.000000000000000000e+00	1.000000000000000000e+00	1.000000000000000000e+00	1.000000000000000000e+00	1.084512114524841309e+00	1.208475708961486816e+00	1.000000000000000000e+00	1.030569553375244141e+00	1.132891178131103516e+00	1.000000000000000000e+00	1.022732973098754883e+00	1.029018878936767578e+00	1.248328447341918945e+00	1.000000000000000000e+00	1.000000000000000000e+00	1.068612217903137207e+00	1.220425724983215332e+00
		1.038273334503173828e+00	1.071705996990203857e+00	1.105138659477233887e+00	1.000000000000000000e+00	1.000000000000000000e+00	1.500000000000000000e+00	1.000000000000000000e+00	1.000000000000000000e+00	1.084095120429992676e+00	1.000000000000000000e+00	1.205286979675292969e+00	1.067784190177917480e+00	1.000000000000000000e+00	1.135568380355834961e+00	1.014024376869201660e+00	1.124759197235107422e+00	1.000000000000000000e+00	1.000000000000000000e+00	1.099810719490051270e+00	1.145179867744445801e+00	1.249077320098876953e+00	1.000000000000000000e+00	1.269255995750427246e+00	1.293742179870605469e+00	1.374830603599548340e+00	1.000000000000000000e+00	1.045721411705017090e+00	1.000000000000000000e+00	1.144901990890502930e+00	1.000000000000000000e+00	1.000000000000000000e+00	1.500000000000000000e+00	1.000000000000000000e+00	1.000000000000000000e+00	1.000000000000000000e+00	1.000000000000000000e+00	1.000000000000000000e+00	1.260495185852050781e+00	1.102295041084289551e+00	1.000000000000000000e+00	1.000000000000000000e+00	1.014252066612243652e+00	1.000000000000000000e+00	1.000000000000000000e+00	1.000000000000000000e+00	1.000000000000000000e+00	1.000000000000000000e+00	1.000000000000000000e+00
		1.000000000000000000e+00	1.025833368301391602e+00	1.051666736602783203e+00	1.000000000000000000e+00	1.000000000000000000e+00	1.000000000000000000e+00	1.121719360351562500e+00	1.132701039314270020e+00	1.000000000000000000e+00	1.000000000000000000e+00	1.000000000000000000e+00	1.050518631935119629e+00	1.101037263870239258e+00	1.000000000000000000e+00	1.412542819976806641e+00	1.124409794807434082e+00	1.000000000000000000e+00	1.000000000000000000e+00	1.162789225578308105e+00	1.011600732803344727e+00	1.000000000000000000e+00	1.022567868232727051e+00	1.186152100563049316e+00	1.099893450736999512e+00	1.105221509933471680e+00	1.062771439552307129e+00	1.105100750923156738e+00	1.000000000000000000e+00	1.166799664497375488e+00	1.000000000000000000e+00	1.000000000000000000e+00	1.000000000000000000e+00	1.000000000000000000e+00	1.000000000000000000e+00	1.000000000000000000e+00	1.211416482925415039e+00	1.061661362648010254e+00	1.000000000000000000e+00	1.000000000000000000e+00	1.000000000000000000e+00	1.283916115760803223e+00	1.267792224884033203e+00	1.230322718620300293e+00	1.271580696105957031e+00	1.004045486450195312e+00	1.000000000000000000e+00	1.000000000000000000e+00	1.450379133224487305e+00
		1.000000000000000000e+00	1.064973890781402588e+00	1.129947781562805176e+00	1.448972105979919434e+00	1.000000000000000000e+00	1.000000000000000000e+00	1.000000000000000000e+00	1.000000000000000000e+00	1.000000000000000000e+00	1.000000000000000000e+00	1.000000000000000000e+00	1.079101800918579102e+00	1.000000000000000000e+00	1.158203601837158203e+00	1.000000000000000000e+00	1.030924916267395020e+00	1.000000000000000000e+00	1.275988340377807617e+00	1.011393785476684570e+00	1.000000000000000000e+00	1.068047046661376953e+00	1.069397211074829102e+00	1.277319669723510742e+00	1.296043515205383301e+00	1.000000000000000000e+00	1.221711993217468262e+00	1.401444673538208008e+00	1.000000000000000000e+00	1.255000591278076172e+00	1.246948719024658203e+00	1.000000000000000000e+00	1.191489815711975098e+00	1.106934785842895508e+00	1.000000000000000000e+00	1.337941050529479980e+00	1.102964282035827637e+00	1.019964933395385742e+00	1.070620059967041016e+00	1.000000000000000000e+00	1.000000000000000000e+00	1.000000000000000000e+00	1.352111339569091797e+00	1.125068664550781250e+00	1.020259976387023926e+00	1.000000000000000000e+00	1.000000000000000000e+00	1.156437993049621582e+00	1.222254991531372070e+00
		1.157944083213806152e+00	1.199797809123992920e+00	1.241651535034179688e+00	1.000000000000000000e+00	1.210125088691711426e+00	1.000000000000000000e+00	1.000000000000000000e+00	1.000000000000000000e+00	1.095182538032531738e+00	1.011698722839355469e+00	1.000000000000000000e+00	1.000000000000000000e+00	1.000000000000000000e+00	1.000000000000000000e+00	1.193951845169067383e+00	1.112636208534240723e+00	1.201283216476440430e+00	1.231895446777343750e+00	1.351577758789062500e+00	1.000000000000000000e+00	1.428813457489013672e+00	1.000000000000000000e+00	1.204990506172180176e+00	1.243716835975646973e+00	1.000000000000000000e+00	1.098639965057373047e+00	1.204435706138610840e+00	1.000000000000000000e+00	1.231928348541259766e+00	1.048476099967956543e+00	1.000000000000000000e+00	1.000000000000000000e+00	1.174957036972045898e+00	1.000000000000000000e+00	1.137947320938110352e+00	1.000000000000000000e+00	1.216518044471740723e+00	1.500000000000000000e+00	1.043407201766967773e+00	1.000000000000000000e+00	1.103382110595703125e+00	1.257473945617675781e+00	1.132411479949951172e+00	1.234791517257690430e+00	1.029840707778930664e+00	1.036047339439392090e+00	1.000000000000000000e+00	1.345285654067993164e+00
		1.185165286064147949e+00	1.242097198963165283e+00	1.299029111862182617e+00	1.135099053382873535e+00	1.064083337783813477e+00	1.004978895187377930e+00	1.000000000000000000e+00	1.000000000000000000e+00	1.456444025039672852e+00	1.052755475044250488e+00	1.000000000000000000e+00	1.177455604076385498e+00	1.337901353836059570e+00	1.017009854316711426e+00	1.007641911506652832e+00	1.000000000000000000e+00	1.249690055847167969e+00	1.026895284652709961e+00	1.000000000000000000e+00	1.000000000000000000e+00	1.270179986953735352e+00	1.278748869895935059e+00	1.411226511001586914e+00	1.000000000000000000e+00	1.149687409400939941e+00	1.204458594322204590e+00	1.095207929611206055e+00	1.242150187492370605e+00	1.000000000000000000e+00	1.500000000000000000e+00	1.000000000000000000e+00	1.046406269073486328e+00	1.000000000000000000e+00	1.000000000000000000e+00	1.500000000000000000e+00	1.000000000000000000e+00	1.418818473815917969e+00	1.203347802162170410e+00	1.150436639785766602e+00	1.000000000000000000e+00	1.127287507057189941e+00	1.118606805801391602e+00	1.141646027565002441e+00	1.000000000000000000e+00	1.310316920280456543e+00	1.188411831855773926e+00	1.000000000000000000e+00	1.286696314811706543e+00
		1.000000000000000000e+00	1.000000000000000000e+00	1.000000000000000000e+00	1.500000000000000000e+00	1.027480244636535645e+00	1.134488463401794434e+00	1.431409835815429688e+00	1.000000000000000000e+00	1.000000000000000000e+00	1.070009469985961914e+00	1.040416955947875977e+00	1.002846539020538330e+00	1.005693078041076660e+00	1.000000000000000000e+00	1.363108277320861816e+00	1.000000000000000000e+00	1.000000000000000000e+00	1.053662061691284180e+00	1.000000000000000000e+00	1.242558360099792480e+00	1.168197870254516602e+00	1.314920186996459961e+00	1.133448123931884766e+00	1.000000000000000000e+00	1.000000000000000000e+00	1.000000000000000000e+00	1.000000000000000000e+00	1.000000000000000000e+00	1.330055594444274902e+00	1.000000000000000000e+00	1.320915460586547852e+00	1.265305876731872559e+00	1.154823422431945801e+00	1.150061607360839844e+00	1.214825272560119629e+00	1.321362733840942383e+00	1.000000000000000000e+00	1.146130561828613281e+00	1.219744801521301270e+00	1.244097709655761719e+00	1.022042870521545410e+00	1.489243865013122559e+00	1.027873277664184570e+00	1.109413027763366699e+00	1.000000000000000000e+00	1.098137974739074707e+00	1.000000000000000000e+00	1.000000000000000000e+00
		1.167757749557495117e+00	1.083878874778747559e+00	1.000000000000000000e+00	1.000000000000000000e+00	1.000000000000000000e+00	1.089654684066772461e+00	1.153039932250976562e+00	1.043936729431152344e+00	1.064952850341796875e+00	1.071374058723449707e+00	1.228544592857360840e+00	1.161768198013305664e+00	1.000000000000000000e+00	1.323536396026611328e+00	1.000000000000000000e+00	1.000000000000000000e+00	1.283344984054565430e+00	1.500000000000000000e+00	1.000000000000000000e+00	1.000000000000000000e+00	1.000000000000000000e+00	1.000000000000000000e+00	1.455603003501892090e+00	1.000000000000000000e+00	1.000000000000000000e+00	1.000000000000000000e+00	1.000000000000000000e+00	1.000000000000000000e+00	1.000000000000000000e+00	1.087546825408935547e+00	1.000000000000000000e+00	1.500000000000000000e+00	1.158350229263305664e+00	1.123464465141296387e+00	1.102501988410949707e+00	1.000000000000000000e+00	1.128391504287719727e+00	1.000000000000000000e+00	1.000000000000000000e+00	1.000000000000000000e+00	1.114198684692382812e+00	1.398232460021972656e+00	1.202629566192626953e+00	1.420868277549743652e+00	1.167943716049194336e+00	1.468807935714721680e+00	1.129688143730163574e+00	1.286837935447692871e+00
		1.000000000000000000e+00	1.000000000000000000e+00	1.000000000000000000e+00	1.210226655006408691e+00	1.020677328109741211e+00	1.057566285133361816e+00	1.169498801231384277e+00	1.119608640670776367e+00	1.134747982025146484e+00	1.102344632148742676e+00	1.201918005943298340e+00	1.000000000000000000e+00	1.000000000000000000e+00	1.000000000000000000e+00	1.101178884506225586e+00	1.000000000000000000e+00	1.347683906555175781e+00	1.000000000000000000e+00	1.069900393486022949e+00	1.320970654487609863e+00	1.000000000000000000e+00	1.093193650245666504e+00	1.216941356658935547e+00	1.000000000000000000e+00	1.000000000000000000e+00	1.199563741683959961e+00	1.135604143142700195e+00	1.000312328338623047e+00	1.371248126029968262e+00	1.069313049316406250e+00	1.293836236000061035e+00	1.000000000000000000e+00	1.343102693557739258e+00	1.102679371833801270e+00	1.000000000000000000e+00	1.106812119483947754e+00	1.071617245674133301e+00	1.000000000000000000e+00	1.000000000000000000e+00	1.000000000000000000e+00	1.000000000000000000e+00	1.000000000000000000e+00	1.000000000000000000e+00	1.100967168807983398e+00	1.000000000000000000e+00	1.000000000000000000e+00	1.015665769577026367e+00	1.000000000000000000e+00
		1.000000000000000000e+00	1.000000000000000000e+00	1.000000000000000000e+00	1.000000000000000000e+00	1.000000000000000000e+00	1.000000000000000000e+00	1.500000000000000000e+00	1.078186631202697754e+00	1.178553223609924316e+00	1.000000000000000000e+00	1.000000000000000000e+00	1.012410402297973633e+00	1.000000000000000000e+00	1.024820804595947266e+00	1.000000000000000000e+00	1.000000000000000000e+00	1.124745965003967285e+00	1.072396397590637207e+00	1.000000000000000000e+00	1.000000000000000000e+00	1.000000000000000000e+00	1.330533504486083984e+00	1.128535151481628418e+00	1.000000000000000000e+00	1.000000000000000000e+00	1.000000000000000000e+00	1.000000000000000000e+00	1.145115733146667480e+00	1.000000000000000000e+00	1.291425943374633789e+00	1.000000000000000000e+00	1.000000000000000000e+00	1.000000000000000000e+00	1.313285231590270996e+00	1.000000000000000000e+00	1.117169857025146484e+00	1.317773818969726562e+00	1.000000000000000000e+00	1.124673485755920410e+00	1.421361446380615234e+00	1.000000000000000000e+00	1.430974841117858887e+00	1.000000000000000000e+00	1.036910533905029297e+00	1.000000000000000000e+00	1.000000000000000000e+00	1.000000000000000000e+00	1.000000000000000000e+00
		1.043550014495849609e+00	1.021775007247924805e+00	1.000000000000000000e+00	1.000000000000000000e+00	1.000000000000000000e+00	1.349725365638732910e+00	1.281818389892578125e+00	1.000000000000000000e+00	1.000637412071228027e+00	1.000000000000000000e+00	1.000000000000000000e+00	1.000000000000000000e+00	1.000000000000000000e+00	1.000000000000000000e+00	1.000000000000000000e+00	1.000000000000000000e+00	1.000000000000000000e+00	1.158671736717224121e+00	1.000000000000000000e+00	1.333057165145874023e+00	1.000000000000000000e+00	1.076430201530456543e+00	1.432790398597717285e+00	1.000000000000000000e+00	1.000000000000000000e+00	1.134918332099914551e+00	1.000000000000000000e+00	1.395071983337402344e+00	1.000000000000000000e+00	1.112686514854431152e+00	1.404013991355895996e+00	1.085429310798645020e+00	1.000000000000000000e+00	1.000000000000000000e+00	1.000000000000000000e+00	1.000000000000000000e+00	1.000000000000000000e+00	1.000000000000000000e+00	1.000000000000000000e+00	1.000000000000000000e+00	1.162118554115295410e+00	1.062647700309753418e+00	1.000000000000000000e+00	1.089147567749023438e+00	1.000000000000000000e+00	1.000000000000000000e+00	1.022892117500305176e+00	1.000000000000000000e+00
		1.198226451873779297e+00	1.099113225936889648e+00	1.000000000000000000e+00	1.000000000000000000e+00	1.007967591285705566e+00	1.000000000000000000e+00	1.000000000000000000e+00	1.246564030647277832e+00	1.041276454925537109e+00	1.279248237609863281e+00	1.130845308303833008e+00	1.000000000000000000e+00	1.000000000000000000e+00	1.000000000000000000e+00	1.145699262619018555e+00	1.000000000000000000e+00	1.020999431610107422e+00	1.000000000000000000e+00	1.000000000000000000e+00	1.025656819343566895e+00	1.000000000000000000e+00	1.000000000000000000e+00	1.000000000000000000e+00	1.298882246017456055e+00	1.000000000000000000e+00	1.041644454002380371e+00	1.000000000000000000e+00	1.000000000000000000e+00	1.000000000000000000e+00	1.000000000000000000e+00	1.122236847877502441e+00	1.000000000000000000e+00	1.082862019538879395e+00	1.000000000000000000e+00	1.000000000000000000e+00	1.000000000000000000e+00	1.000000000000000000e+00	1.000000000000000000e+00	1.039636135101318359e+00	1.000000000000000000e+00	1.000000000000000000e+00	1.000000000000000000e+00	1.000000000000000000e+00	1.122271060943603516e+00	1.000000000000000000e+00	1.000000000000000000e+00	1.000000000000000000e+00	1.000000000000000000e+00
		1.000000000000000000e+00	1.091508686542510986e+00	1.183017373085021973e+00	1.000000000000000000e+00	1.000000000000000000e+00	1.000000000000000000e+00	1.138074755668640137e+00	1.057743906974792480e+00	1.107347130775451660e+00	1.027225732803344727e+00	1.107715845108032227e+00	1.134350299835205078e+00	1.111894249916076660e+00	1.156806349754333496e+00	1.000000000000000000e+00	1.334766149520874023e+00	1.000000000000000000e+00	1.270664215087890625e+00	1.228937745094299316e+00	1.000000000000000000e+00	1.377210617065429688e+00	1.000000000000000000e+00	1.000000000000000000e+00	1.000000000000000000e+00	1.063899040222167969e+00	1.000000000000000000e+00	1.000000000000000000e+00	1.017090797424316406e+00	1.000000000000000000e+00	1.000000000000000000e+00	1.170371174812316895e+00	1.146298289299011230e+00	1.000000000000000000e+00	1.062083601951599121e+00	1.000000000000000000e+00	1.089333415031433105e+00	1.386566519737243652e+00	1.500000000000000000e+00	1.000000000000000000e+00	1.000000000000000000e+00	1.004658460617065430e+00	1.000000000000000000e+00	1.000000000000000000e+00	1.042047381401062012e+00	1.500000000000000000e+00	1.063357830047607422e+00	1.175400495529174805e+00	1.000000000000000000e+00
		1.000000000000000000e+00	1.113360583782196045e+00	1.226721167564392090e+00	1.135309576988220215e+00	1.009593725204467773e+00	1.000000000000000000e+00	1.000000000000000000e+00	1.000000000000000000e+00	1.376962542533874512e+00	1.000000000000000000e+00	1.000000000000000000e+00	1.167662382125854492e+00	1.335324764251708984e+00	1.000000000000000000e+00	1.015706896781921387e+00	1.222958326339721680e+00	1.092484593391418457e+00	1.000000000000000000e+00	1.207778215408325195e+00	1.000000000000000000e+00	1.126216173171997070e+00	1.000000000000000000e+00	1.227043986320495605e+00	1.265279173851013184e+00	1.000000000000000000e+00	1.093139052391052246e+00	1.000000000000000000e+00	1.000000000000000000e+00	1.000000000000000000e+00	1.000000000000000000e+00	1.000000000000000000e+00	1.444284319877624512e+00	1.000000000000000000e+00	1.001676559448242188e+00	1.000000000000000000e+00	1.500000000000000000e+00	1.494509220123291016e+00	1.000000000000000000e+00	1.000000000000000000e+00	1.000000000000000000e+00	1.153679966926574707e+00	1.139010667800903320e+00	1.108135581016540527e+00	1.000000000000000000e+00	1.000000000000000000e+00	1.050687670707702637e+00	1.031273841857910156e+00	1.140262007713317871e+00
		1.000000000000000000e+00	1.027596950531005859e+00	1.055193901062011719e+00	1.194070935249328613e+00	1.021160602569580078e+00	1.000000000000000000e+00	1.000000000000000000e+00	1.000000000000000000e+00	1.234355092048645020e+00	1.005537509918212891e+00	1.000000000000000000e+00	1.151535153388977051e+00	1.303070306777954102e+00	1.000000000000000000e+00	1.024686574935913086e+00	1.112673997879028320e+00	1.048040628433227539e+00	1.000000000000000000e+00	1.155860066413879395e+00	1.027555584907531738e+00	1.027762413024902344e+00	1.000000000000000000e+00	1.072940587997436523e+00	1.133879303932189941e+00	1.000000000000000000e+00	1.094949722290039062e+00	1.000000000000000000e+00	1.000000000000000000e+00	1.000000000000000000e+00	1.000000000000000000e+00	1.000000000000000000e+00	1.392180442810058594e+00	1.000000000000000000e+00	1.000000000000000000e+00	1.000000000000000000e+00	1.500000000000000000e+00	1.407988667488098145e+00	1.000000000000000000e+00	1.000000000000000000e+00	1.006359219551086426e+00	1.234193921089172363e+00	1.080451369285583496e+00	1.045699357986450195e+00	1.000000000000000000e+00	1.000000000000000000e+00	1.013449907302856445e+00	1.045376896858215332e+00	1.130675911903381348e+00
		1.081403732299804688e+00	1.040701866149902344e+00	1.000000000000000000e+00	1.250814318656921387e+00	1.030112862586975098e+00	1.000000000000000000e+00	1.037229061126708984e+00	1.000000000000000000e+00	1.084988474845886230e+00	1.036306142807006836e+00	1.000000000000000000e+00	1.176233232021331787e+00	1.266399025917053223e+00	1.086067438125610352e+00	1.030982136726379395e+00	1.000000000000000000e+00	1.000000000000000000e+00	1.000000000000000000e+00	1.099488377571105957e+00	1.182311892509460449e+00	1.000000000000000000e+00	1.000000000000000000e+00	1.000000000000000000e+00	1.000000000000000000e+00	1.000000000000000000e+00	1.093713521957397461e+00	1.000000000000000000e+00	1.000000000000000000e+00	1.000000000000000000e+00	1.000000000000000000e+00	1.000000000000000000e+00	1.334951877593994141e+00	1.000000000000000000e+00	1.000000000000000000e+00	1.000000000000000000e+00	1.500000000000000000e+00	1.315508246421813965e+00	1.060236454010009766e+00	1.000000000000000000e+00	1.048060178756713867e+00	1.313076734542846680e+00	1.017498612403869629e+00	1.000000000000000000e+00	1.000000000000000000e+00	1.161843419075012207e+00	1.000000000000000000e+00	1.056855201721191406e+00	1.117679953575134277e+00
		1.210528731346130371e+00	1.105264365673065186e+00	1.000000000000000000e+00	1.324451208114624023e+00	1.051744818687438965e+00	1.061888456344604492e+00	1.128600358963012695e+00	1.000000000000000000e+00	1.000000000000000000e+00	1.080541014671325684e+00	1.000000000000000000e+00	1.236675262451171875e+00	1.243759870529174805e+00	1.229590654373168945e+00	1.049881219863891602e+00	1.000000000000000000e+00	1.000000000000000000e+00	1.000000000000000000e+00	1.054498672485351562e+00	1.356336474418640137e+00	1.000000000000000000e+00	1.000000000000000000e+00	1.000000000000000000e+00	1.000000000000000000e+00	1.000000000000000000e+00	1.105589151382446289e+00	1.000000000000000000e+00	1.000000000000000000e+00	1.000000000000000000e+00	1.000000000000000000e+00	1.000000000000000000e+00	1.291909217834472656e+00	1.000000000000000000e+00	1.000000000000000000e+00	1.000000000000000000e+00	1.500000000000000000e+00	1.235828995704650879e+00	1.196454286575317383e+00	1.000000000000000000e+00	1.103725552558898926e+00	1.410324335098266602e+00	1.000000000000000000e+00	1.000000000000000000e+00	1.000000000000000000e+00	1.346713185310363770e+00	1.000000000000000000e+00	1.081417322158813477e+00	1.117700576782226562e+00
		1.226085066795349121e+00	1.144895672798156738e+00	1.063706278800964355e+00	1.000000000000000000e+00	1.085606813430786133e+00	1.270641565322875977e+00	1.000000000000000000e+00	1.000000000000000000e+00	1.024907231330871582e+00	1.446599125862121582e+00	1.261990547180175781e+00	1.000000000000000000e+00	1.000000000000000000e+00	1.000000000000000000e+00	1.035700917243957520e+00	1.126602411270141602e+00	1.438308954238891602e+00	1.000000000000000000e+00	1.168723225593566895e+00	1.000000000000000000e+00	1.497215628623962402e+00	1.187852263450622559e+00	1.025144100189208984e+00	1.000000000000000000e+00	1.017789840698242188e+00	1.103515625000000000e+00	1.124525308609008789e+00	1.000000000000000000e+00	1.244000554084777832e+00	1.000000000000000000e+00	1.110561013221740723e+00	1.000000000000000000e+00	1.301497697830200195e+00	1.119216442108154297e+00	1.000000000000000000e+00	1.065968275070190430e+00	1.000000000000000000e+00	1.070830464363098145e+00	1.000000000000000000e+00	1.400098562240600586e+00	1.063383817672729492e+00	1.015674352645874023e+00	1.000000000000000000e+00	1.000000000000000000e+00	1.397976398468017578e+00	1.000000000000000000e+00	1.000000000000000000e+00	1.128451585769653320e+00
		1.426771879196166992e+00	1.385098755359649658e+00	1.343425631523132324e+00	1.000000000000000000e+00	1.175394535064697266e+00	1.221014380455017090e+00	1.000000000000000000e+00	1.363740801811218262e+00	1.041161775588989258e+00	1.000000000000000000e+00	1.385440349578857422e+00	1.031265616416931152e+00	1.000000000000000000e+00	1.062531232833862305e+00	1.279998064041137695e+00	1.028368592262268066e+00	1.000000000000000000e+00	1.000000000000000000e+00	1.037128090858459473e+00	1.000000000000000000e+00	1.037070870399475098e+00	1.000000000000000000e+00	1.000000000000000000e+00	1.000000000000000000e+00	1.050453066825866699e+00	1.363699555397033691e+00	1.461649656295776367e+00	1.084400296211242676e+00	1.101770401000976562e+00	1.000000000000000000e+00	1.311357736587524414e+00	1.018756508827209473e+00	1.000000000000000000e+00	1.000000000000000000e+00	1.000000000000000000e+00	1.134489178657531738e+00	1.000000000000000000e+00	1.000000000000000000e+00	1.000000000000000000e+00	1.134202718734741211e+00	1.122963428497314453e+00	1.097379207611083984e+00	1.000000000000000000e+00	1.000000000000000000e+00	1.000000000000000000e+00	1.180778264999389648e+00	1.378844261169433594e+00	1.000000000000000000e+00
		1.150824785232543945e+00	1.075412392616271973e+00	1.000000000000000000e+00	1.000000000000000000e+00	1.000000000000000000e+00	1.281917572021484375e+00	1.000000000000000000e+00	1.000000000000000000e+00	1.000000000000000000e+00	1.394484996795654297e+00	1.051594495773315430e+00	1.212714731693267822e+00	1.425429463386535645e+00	1.000000000000000000e+00	1.117282867431640625e+00	1.000000000000000000e+00	1.313334703445434570e+00	1.500000000000000000e+00	1.000000000000000000e+00	1.500000000000000000e+00	1.000000000000000000e+00	1.000000000000000000e+00	1.000000000000000000e+00	1.011696457862854004e+00	1.217504024505615234e+00	1.185507416725158691e+00	1.032850980758666992e+00	1.146407008171081543e+00	1.000000000000000000e+00	1.000000000000000000e+00	1.000000000000000000e+00	1.247073650360107422e+00	1.339109182357788086e+00	1.044192910194396973e+00	1.007085561752319336e+00	1.000000000000000000e+00	1.031832933425903320e+00	1.000000000000000000e+00	1.000000000000000000e+00	1.378295898437500000e+00	1.000000000000000000e+00	1.102570891380310059e+00	1.000000000000000000e+00	1.000000000000000000e+00	1.000000000000000000e+00	1.085777163505554199e+00	1.310041904449462891e+00	1.000000000000000000e+00
		1.500000000000000000e+00	1.418814241886138916e+00	1.337628483772277832e+00	1.322705149650573730e+00	1.190063357353210449e+00	1.000000000000000000e+00	1.205475091934204102e+00	1.000000000000000000e+00	1.307792901992797852e+00	1.091027259826660156e+00	1.000000000000000000e+00	1.041563510894775391e+00	1.000000000000000000e+00	1.083127021789550781e+00	1.000000000000000000e+00	1.144607543945312500e+00	1.406818032264709473e+00	1.000000000000000000e+00	1.192663431167602539e+00	1.000000000000000000e+00	1.000000000000000000e+00	1.000000000000000000e+00	1.000000000000000000e+00	1.187221288681030273e+00	1.067591071128845215e+00	1.314563035964965820e+00	1.000000000000000000e+00	1.251692652702331543e+00	1.000000000000000000e+00	1.081874847412109375e+00	1.244951486587524414e+00	1.258697867393493652e+00	1.342748522758483887e+00	1.354336857795715332e+00	1.039058923721313477e+00	1.197941303253173828e+00	1.402998924255371094e+00	1.476598262786865234e+00	1.229637503623962402e+00	1.227035164833068848e+00	1.048981904983520508e+00	1.278239607810974121e+00	1.059939503669738770e+00	1.069773674011230469e+00	1.171190023422241211e+00	1.182611703872680664e+00	1.342284560203552246e+00	1.000000000000000000e+00
		1.173484802246093750e+00	1.086742401123046875e+00	1.000000000000000000e+00	1.056121945381164551e+00	1.055342555046081543e+00	1.173856377601623535e+00	1.235080361366271973e+00	1.270274877548217773e+00	1.184427738189697266e+00	1.000000000000000000e+00	1.000000000000000000e+00	1.130842089653015137e+00	1.261684179306030273e+00	1.000000000000000000e+00	1.000000000000000000e+00	1.090575695037841797e+00	1.000000000000000000e+00	1.000000000000000000e+00	1.407483458518981934e+00	1.000000000000000000e+00	1.000000000000000000e+00	1.025217175483703613e+00	1.000000000000000000e+00	1.147872567176818848e+00	1.000000000000000000e+00	1.137754678726196289e+00	1.463724851608276367e+00	1.000000000000000000e+00	1.000000000000000000e+00	1.000000000000000000e+00	1.000000000000000000e+00	1.121542215347290039e+00	1.000000000000000000e+00	1.452715873718261719e+00	1.000000000000000000e+00	1.000000000000000000e+00	1.000000000000000000e+00	1.084692955017089844e+00	1.000000000000000000e+00	1.248835921287536621e+00	1.000000000000000000e+00	1.223376154899597168e+00	1.000000000000000000e+00	1.000000000000000000e+00	1.000000000000000000e+00	1.460675239562988281e+00	1.000000000000000000e+00	1.129706501960754395e+00
		1.440632700920104980e+00	1.303996443748474121e+00	1.167360186576843262e+00	1.242293357849121094e+00	1.019842147827148438e+00	1.003882884979248047e+00	1.119219064712524414e+00	1.463084220886230469e+00	1.132645249366760254e+00	1.021983504295349121e+00	1.000000000000000000e+00	1.157556354999542236e+00	1.033637285232543945e+00	1.281475424766540527e+00	1.000000000000000000e+00	1.155320644378662109e+00	1.375682473182678223e+00	1.053300857543945312e+00	1.000000000000000000e+00	1.332883238792419434e+00	1.308172225952148438e+00	1.100457191467285156e+00	1.229136705398559570e+00	1.076896667480468750e+00	1.210178017616271973e+00	1.500000000000000000e+00	1.025637984275817871e+00	1.000000000000000000e+00	1.000000000000000000e+00	1.017315268516540527e+00	1.193163514137268066e+00	1.114907383918762207e+00	1.079471230506896973e+00	1.410467743873596191e+00	1.040747284889221191e+00	1.000000000000000000e+00	1.000000000000000000e+00	1.000000000000000000e+00	1.000000000000000000e+00	1.000000000000000000e+00	1.138416171073913574e+00	1.344624280929565430e+00	1.000000000000000000e+00	1.000000000000000000e+00	1.142497777938842773e+00	1.006198287010192871e+00	1.000000000000000000e+00	1.079203844070434570e+00
		1.000000000000000000e+00	1.000000000000000000e+00	1.000000000000000000e+00	1.061392068862915039e+00	1.013509154319763184e+00	1.000000000000000000e+00	1.000000000000000000e+00	1.186390757560729980e+00	1.367818832397460938e+00	1.000000000000000000e+00	1.152317047119140625e+00	1.073589742183685303e+00	1.000000000000000000e+00	1.147179484367370605e+00	1.000000000000000000e+00	1.000000000000000000e+00	1.000000000000000000e+00	1.000000000000000000e+00	1.000000000000000000e+00	1.087037801742553711e+00	1.134089708328247070e+00	1.239228129386901855e+00	1.000000000000000000e+00	1.000000000000000000e+00	1.500000000000000000e+00	1.063782215118408203e+00	1.157059431076049805e+00	1.093287825584411621e+00	1.076335787773132324e+00	1.085806965827941895e+00	1.000000000000000000e+00	1.000000000000000000e+00	1.468644022941589355e+00	1.271852135658264160e+00	1.326990246772766113e+00	1.000000000000000000e+00	1.185608983039855957e+00	1.059678792953491211e+00	1.016596317291259766e+00	1.160021305084228516e+00	1.000000000000000000e+00	1.123624444007873535e+00	1.099160432815551758e+00	1.410166382789611816e+00	1.000000000000000000e+00	1.031573653221130371e+00	1.070968151092529297e+00	1.000000000000000000e+00
		1.000000000000000000e+00	1.046968996524810791e+00	1.093937993049621582e+00	1.364049077033996582e+00	1.000000000000000000e+00	1.000000000000000000e+00	1.000000000000000000e+00	1.324366807937622070e+00	1.000000000000000000e+00	1.006957411766052246e+00	1.000000000000000000e+00	1.068050086498260498e+00	1.000000000000000000e+00	1.136100172996520996e+00	1.000000000000000000e+00	1.000000000000000000e+00	1.033171176910400391e+00	1.281184911727905273e+00	1.100870370864868164e+00	1.151703834533691406e+00	1.000000000000000000e+00	1.061553239822387695e+00	1.377068042755126953e+00	1.000000000000000000e+00	1.076938509941101074e+00	1.000000000000000000e+00	1.088523745536804199e+00	1.247793912887573242e+00	1.000000000000000000e+00	1.000000000000000000e+00	1.000000000000000000e+00	1.000000000000000000e+00	1.000000000000000000e+00	1.075727462768554688e+00	1.251244544982910156e+00	1.036229968070983887e+00	1.009510874748229980e+00	1.000000000000000000e+00	1.000000000000000000e+00	1.000000000000000000e+00	1.109755158424377441e+00	1.317861795425415039e+00	1.000000000000000000e+00	1.014913916587829590e+00	1.000000000000000000e+00	1.045477628707885742e+00	1.000000000000000000e+00	1.414927124977111816e+00
		1.000000000000000000e+00	1.000000000000000000e+00	1.000000000000000000e+00	1.040972352027893066e+00	1.467066764831542969e+00	1.000000000000000000e+00	1.003362655639648438e+00	1.016913056373596191e+00	1.222742319107055664e+00	1.441708207130432129e+00	1.000000000000000000e+00	1.071969449520111084e+00	1.102240443229675293e+00	1.041698455810546875e+00	1.034109711647033691e+00	1.000000000000000000e+00	1.088953495025634766e+00	1.352017521858215332e+00	1.000000000000000000e+00	1.000000000000000000e+00	1.000000000000000000e+00	1.000000000000000000e+00	1.040381193161010742e+00	1.000000000000000000e+00	1.000000000000000000e+00	1.198607921600341797e+00	1.000000000000000000e+00	1.000000000000000000e+00	1.000000000000000000e+00	1.049019336700439453e+00	1.500000000000000000e+00	1.201886534690856934e+00	1.000000000000000000e+00	1.000000000000000000e+00	1.000000000000000000e+00	1.187060952186584473e+00	1.000000000000000000e+00	1.000000000000000000e+00	1.000000000000000000e+00	1.155207037925720215e+00	1.000000000000000000e+00	1.214343309402465820e+00	1.126465797424316406e+00	1.056107878684997559e+00	1.000000000000000000e+00	1.461317658424377441e+00	1.000000000000000000e+00	1.000000000000000000e+00
		1.057620406150817871e+00	1.028810203075408936e+00	1.000000000000000000e+00	1.015044450759887695e+00	1.000000000000000000e+00	1.000000000000000000e+00	1.000000000000000000e+00	1.500000000000000000e+00	1.201896667480468750e+00	1.069492340087890625e+00	1.092206835746765137e+00	1.000000000000000000e+00	1.000000000000000000e+00	1.000000000000000000e+00	1.023302197456359863e+00	1.037492752075195312e+00	1.129226207733154297e+00	1.000000000000000000e+00	1.000000000000000000e+00	1.173790693283081055e+00	1.358742356300354004e+00	1.000000000000000000e+00	1.247895479202270508e+00	1.000000000000000000e+00	1.000000000000000000e+00	1.296377658843994141e+00	1.075790166854858398e+00	1.000000000000000000e+00	1.000000000000000000e+00	1.062961220741271973e+00	1.500000000000000000e+00	1.000000000000000000e+00	1.105572462081909180e+00	1.000000000000000000e+00	1.000000000000000000e+00	1.208872079849243164e+00	1.046027779579162598e+00	1.062464237213134766e+00	1.073258280754089355e+00	1.174848794937133789e+00	1.000000000000000000e+00	1.079538583755493164e+00	1.000000000000000000e+00	1.000000000000000000e+00	1.229378104209899902e+00	1.000000000000000000e+00	1.000000000000000000e+00	1.050631761550903320e+00
		1.001516938209533691e+00	1.000758469104766846e+00	1.000000000000000000e+00	1.000000000000000000e+00	1.054356932640075684e+00	1.000000000000000000e+00	1.000000000000000000e+00	1.038520097732543945e+00	1.052016377449035645e+00	1.439963698387145996e+00	1.000000000000000000e+00	1.174819350242614746e+00	1.107529640197753906e+00	1.242109060287475586e+00	1.000000000000000000e+00	1.323152303695678711e+00	1.056331872940063477e+00	1.107608437538146973e+00	1.104092001914978027e+00	1.000000000000000000e+00	1.247250080108642578e+00	1.000000000000000000e+00	1.191533207893371582e+00	1.000000000000000000e+00	1.140346288681030273e+00	1.034324884414672852e+00	1.289961218833923340e+00	1.115965962409973145e+00	1.100271344184875488e+00	1.064649820327758789e+00	1.154652714729309082e+00	1.119107842445373535e+00	1.000000000000000000e+00	1.172184228897094727e+00	1.000000000000000000e+00	1.041583180427551270e+00	1.033017754554748535e+00	1.135422110557556152e+00	1.237349033355712891e+00	1.245717406272888184e+00	1.000000000000000000e+00	1.000000000000000000e+00	1.000000000000000000e+00	1.000000000000000000e+00	1.123837232589721680e+00	1.126042127609252930e+00	1.000000000000000000e+00	1.000025868415832520e+00
		1.000000000000000000e+00	1.106838345527648926e+00	1.213676691055297852e+00	1.108414173126220703e+00	1.135310292243957520e+00	1.000000000000000000e+00	1.000000000000000000e+00	1.217574477195739746e+00	1.000000000000000000e+00	1.365819931030273438e+00	1.401805043220520020e+00	1.061847209930419922e+00	1.023446559906005859e+00	1.100247859954833984e+00	1.000000000000000000e+00	1.019490599632263184e+00	1.000000000000000000e+00	1.163583874702453613e+00	1.000000000000000000e+00	1.057250022888183594e+00	1.206062316894531250e+00	1.000000000000000000e+00	1.108957409858703613e+00	1.130977034568786621e+00	1.000000000000000000e+00	1.000000000000000000e+00	1.000000000000000000e+00	1.266380310058593750e+00	1.089927911758422852e+00	1.000000000000000000e+00	1.261322736740112305e+00	1.000000000000000000e+00	1.000000000000000000e+00	1.071920394897460938e+00	1.180806875228881836e+00	1.000000000000000000e+00	1.222011208534240723e+00	1.000000000000000000e+00	1.273007273674011230e+00	1.000000000000000000e+00	1.000000000000000000e+00	1.039050459861755371e+00	1.000000000000000000e+00	1.003546118736267090e+00	1.093519449234008789e+00	1.407543778419494629e+00	1.000000000000000000e+00	1.000000000000000000e+00
		1.212128639221191406e+00	1.106064319610595703e+00	1.000000000000000000e+00	1.001784086227416992e+00	1.000000000000000000e+00	1.019990086555480957e+00	1.000000000000000000e+00	1.000000000000000000e+00	1.000000000000000000e+00	1.209601283073425293e+00	1.000000000000000000e+00	1.066499829292297363e+00	1.000000000000000000e+00	1.132999658584594727e+00	1.000000000000000000e+00	1.108704209327697754e+00	1.192429780960083008e+00	1.000000000000000000e+00	1.000000000000000000e+00	1.079208850860595703e+00	1.000000000000000000e+00	1.000000000000000000e+00	1.000000000000000000e+00	1.307518839836120605e+00	1.134187579154968262e+00	1.092992424964904785e+00	1.000000000000000000e+00	1.220368027687072754e+00	1.000000000000000000e+00	1.148443937301635742e+00	1.000000000000000000e+00	1.000000000000000000e+00	1.000000000000000000e+00	1.500000000000000000e+00	1.000000000000000000e+00	1.500000000000000000e+00	1.010143876075744629e+00	1.264204621315002441e+00	1.364089965820312500e+00	1.253587126731872559e+00	1.000000000000000000e+00	1.047864079475402832e+00	1.174327492713928223e+00	1.000000000000000000e+00	1.295221924781799316e+00	1.000000000000000000e+00	1.499673962593078613e+00	1.045772075653076172e+00
		1.229822874069213867e+00	1.114911437034606934e+00	1.000000000000000000e+00	1.000000000000000000e+00	1.000000000000000000e+00	1.135438919067382812e+00	1.000000000000000000e+00	1.048787236213684082e+00	1.000000000000000000e+00	1.158249855041503906e+00	1.000000000000000000e+00	1.000000000000000000e+00	1.000000000000000000e+00	1.000000000000000000e+00	1.000000000000000000e+00	1.193928122520446777e+00	1.000000000000000000e+00	1.036934971809387207e+00	1.000000000000000000e+00	1.000000000000000000e+00	1.000000000000000000e+00	1.000000000000000000e+00	1.000000000000000000e+00	1.121343970298767090e+00	1.173034787178039551e+00	1.001602888107299805e+00	1.264693617820739746e+00	1.214781880378723145e+00	1.081769704818725586e+00	1.000000000000000000e+00	1.002223134040832520e+00	1.000000000000000000e+00	1.000000000000000000e+00	1.269441962242126465e+00	1.000000000000000000e+00	1.184581518173217773e+00	1.020216226577758789e+00	1.197538852691650391e+00	1.092000722885131836e+00	1.002507448196411133e+00	1.000000000000000000e+00	1.080575466156005859e+00	1.116303443908691406e+00	1.000000000000000000e+00	1.155425548553466797e+00	1.124068140983581543e+00	1.124843478202819824e+00	1.000000000000000000e+00
		1.256082057952880859e+00	1.128041028976440430e+00	1.000000000000000000e+00	1.000000000000000000e+00	1.092266201972961426e+00	1.254894971847534180e+00	1.102961897850036621e+00	1.166865348815917969e+00	1.000000000000000000e+00	1.117641210556030273e+00	1.047123074531555176e+00	1.000000000000000000e+00	1.000000000000000000e+00	1.000000000000000000e+00	1.019113063812255859e+00	1.284789204597473145e+00	1.000000000000000000e+00	1.252899289131164551e+00	1.025128126144409180e+00	1.000000000000000000e+00	1.000000000000000000e+00	1.158446192741394043e+00	1.200792908668518066e+00	1.000000000000000000e+00	1.219186782836914062e+00	1.000000000000000000e+00	1.500000000000000000e+00	1.218563318252563477e+00	1.295948982238769531e+00	1.000000000000000000e+00	1.119863986968994141e+00	1.000000000000000000e+00	1.000000000000000000e+00	1.004692792892456055e+00	1.090746521949768066e+00	1.000000000000000000e+00	1.037574648857116699e+00	1.142514228820800781e+00	1.000000000000000000e+00	1.000000000000000000e+00	1.000000000000000000e+00	1.120136857032775879e+00	1.068968653678894043e+00	1.000000000000000000e+00	1.029830694198608398e+00	1.471338868141174316e+00	1.000000000000000000e+00	1.000000000000000000e+00
		1.018959999084472656e+00	1.009479999542236328e+00	1.000000000000000000e+00	1.172013401985168457e+00	1.008516669273376465e+00	1.285596251487731934e+00	1.000000000000000000e+00	1.155006527900695801e+00	1.097977042198181152e+00	1.000000000000000000e+00	1.000000000000000000e+00	1.038925290107727051e+00	1.077850580215454102e+00	1.000000000000000000e+00	1.402270793914794922e+00	1.000000000000000000e+00	1.000000000000000000e+00	1.000000000000000000e+00	1.000000000000000000e+00	1.000000000000000000e+00	1.048035144805908203e+00	1.214621424674987793e+00	1.067225098609924316e+00	1.000000000000000000e+00	1.000000000000000000e+00	1.401330232620239258e+00	1.000000000000000000e+00	1.228622794151306152e+00	1.500000000000000000e+00	1.000000000000000000e+00	1.294818997383117676e+00	1.298058748245239258e+00	1.005513072013854980e+00	1.059651136398315430e+00	1.000000000000000000e+00	1.000000000000000000e+00	1.202507257461547852e+00	1.072916030883789062e+00	1.000000000000000000e+00	1.409052252769470215e+00	1.481673836708068848e+00	1.031504511833190918e+00	1.113126873970031738e+00	1.000000000000000000e+00	1.261151552200317383e+00	1.132520914077758789e+00	1.000000000000000000e+00	1.218767523765563965e+00
		1.343552470207214355e+00	1.171776235103607178e+00	1.000000000000000000e+00	1.126770019531250000e+00	1.202561497688293457e+00	1.137360930442810059e+00	1.000000000000000000e+00	1.000000000000000000e+00	1.000000000000000000e+00	1.000000000000000000e+00	1.000000000000000000e+00	1.002444863319396973e+00	1.004889726638793945e+00	1.000000000000000000e+00	1.107302904129028320e+00	1.000000000000000000e+00	1.000000000000000000e+00	1.000000000000000000e+00	1.000000000000000000e+00	1.000000000000000000e+00	1.015096187591552734e+00	1.211289644241333008e+00	1.000000000000000000e+00	1.060811281204223633e+00	1.000000000000000000e+00	1.308445334434509277e+00	1.000000000000000000e+00	1.218086719512939453e+00	1.154871940612792969e+00	1.000000000000000000e+00	1.145631194114685059e+00	1.108095407485961914e+00	1.000000000000000000e+00	1.000000000000000000e+00	1.158331155776977539e+00	1.231366991996765137e+00	1.018200516700744629e+00	1.025034904479980469e+00	1.000000000000000000e+00	1.363363862037658691e+00	1.272055864334106445e+00	1.000000000000000000e+00	1.077524065971374512e+00	1.000000000000000000e+00	1.093840837478637695e+00	1.248860716819763184e+00	1.000000000000000000e+00	1.051610708236694336e+00
		1.500000000000000000e+00	1.250000000000000000e+00	1.000000000000000000e+00	1.102939486503601074e+00	1.402447700500488281e+00	1.017939567565917969e+00	1.000000000000000000e+00	1.000000000000000000e+00	1.000000000000000000e+00	1.064459323883056641e+00	1.000000000000000000e+00	1.000000000000000000e+00	1.000000000000000000e+00	1.000000000000000000e+00	1.000000000000000000e+00	1.000000000000000000e+00	1.000000000000000000e+00	1.000000000000000000e+00	1.000000000000000000e+00	1.193039298057556152e+00	1.000898599624633789e+00	1.227796435356140137e+00	1.000000000000000000e+00	1.330670833587646484e+00	1.000000000000000000e+00	1.243257880210876465e+00	1.097019195556640625e+00	1.228004813194274902e+00	1.000000000000000000e+00	1.071581482887268066e+00	1.025458216667175293e+00	1.000000000000000000e+00	1.000000000000000000e+00	1.000000000000000000e+00	1.463753461837768555e+00	1.500000000000000000e+00	1.000000000000000000e+00	1.000000000000000000e+00	1.000000000000000000e+00	1.342948675155639648e+00	1.097741127014160156e+00	1.000000000000000000e+00	1.061860084533691406e+00	1.144709229469299316e+00	1.000000000000000000e+00	1.377246379852294922e+00	1.000000000000000000e+00	1.000000000000000000e+00
		1.273510098457336426e+00	1.136755049228668213e+00	1.000000000000000000e+00	1.391433238983154297e+00	1.000000000000000000e+00	1.199908256530761719e+00	1.000000000000000000e+00	1.225736618041992188e+00	1.000000000000000000e+00	1.149325013160705566e+00	1.023540019989013672e+00	1.133132815361022949e+00	1.266265630722045898e+00	1.000000000000000000e+00	1.003433704376220703e+00	1.224967718124389648e+00	1.215366005897521973e+00	1.189007520675659180e+00	1.000000000000000000e+00	1.000000000000000000e+00	1.263863682746887207e+00	1.225433826446533203e+00	1.013588786125183105e+00	1.500000000000000000e+00	1.214703917503356934e+00	1.239035367965698242e+00	1.000000000000000000e+00	1.424341082572937012e+00	1.000000000000000000e+00	1.500000000000000000e+00	1.000000000000000000e+00	1.127702355384826660e+00	1.056752800941467285e+00	1.004600763320922852e+00	1.250607848167419434e+00	1.000000000000000000e+00	1.000000000000000000e+00	1.305348157882690430e+00	1.500000000000000000e+00	1.000000000000000000e+00	1.197840213775634766e+00	1.000000000000000000e+00	1.000000000000000000e+00	1.036522269248962402e+00	1.000000000000000000e+00	1.000000000000000000e+00	1.267370462417602539e+00	1.048527717590332031e+00
		1.033508062362670898e+00	1.016754031181335449e+00	1.000000000000000000e+00	1.000000000000000000e+00	1.000000000000000000e+00	1.062261581420898438e+00	1.000000000000000000e+00	1.000000000000000000e+00	1.000000000000000000e+00	1.167845726013183594e+00	1.227507948875427246e+00	1.000000000000000000e+00	1.000000000000000000e+00	1.000000000000000000e+00	1.429476141929626465e+00	1.087275624275207520e+00	1.060265064239501953e+00	1.229282617568969727e+00	1.060177922248840332e+00	1.095027923583984375e+00	1.000000000000000000e+00	1.000000000000000000e+00	1.000000000000000000e+00	1.000000000000000000e+00	1.428313374519348145e+00	1.000000000000000000e+00	1.000000000000000000e+00	1.297929048538208008e+00	1.282517433166503906e+00	1.153775095939636230e+00	1.338049769401550293e+00	1.000000000000000000e+00	1.108148097991943359e+00	1.241146922111511230e+00	1.000000000000000000e+00	1.078778505325317383e+00	1.000000000000000000e+00	1.107902407646179199e+00	1.043902635574340820e+00	1.000000000000000000e+00	1.112887859344482422e+00	1.000000000000000000e+00	1.000000000000000000e+00	1.102093100547790527e+00	1.060385823249816895e+00	1.038572669029235840e+00	1.500000000000000000e+00	1.150063276290893555e+00
		1.000000000000000000e+00	1.000000000000000000e+00	1.000000000000000000e+00	1.000000000000000000e+00	1.000000000000000000e+00	1.054326653480529785e+00	1.000000000000000000e+00	1.024422764778137207e+00	1.084560751914978027e+00	1.174863100051879883e+00	1.000000000000000000e+00	1.000000000000000000e+00	1.000000000000000000e+00	1.000000000000000000e+00	1.473653554916381836e+00	1.000000000000000000e+00	1.000000000000000000e+00	1.000000000000000000e+00	1.014106512069702148e+00	1.039262175559997559e+00	1.049073576927185059e+00	1.000000000000000000e+00	1.000000000000000000e+00	1.018266677856445312e+00	1.262579083442687988e+00	1.000000000000000000e+00	1.000000000000000000e+00	1.039539813995361328e+00	1.000000000000000000e+00	1.253385066986083984e+00	1.236190199851989746e+00	1.000000000000000000e+00	1.244543313980102539e+00	1.257507205009460449e+00	1.023356795310974121e+00	1.044224143028259277e+00	1.000000000000000000e+00	1.000000000000000000e+00	1.011287093162536621e+00	1.000000000000000000e+00	1.107669234275817871e+00	1.000000000000000000e+00	1.252070903778076172e+00	1.094996452331542969e+00	1.148471474647521973e+00	1.043938875198364258e+00	1.227422952651977539e+00	1.000000000000000000e+00
		1.000000000000000000e+00	1.000000000000000000e+00	1.000000000000000000e+00	1.049633145332336426e+00	1.085784196853637695e+00	1.054453015327453613e+00	1.028040170669555664e+00	1.168393731117248535e+00	1.265468597412109375e+00	1.189858794212341309e+00	1.000000000000000000e+00	1.050304651260375977e+00	1.100609302520751953e+00	1.000000000000000000e+00	1.500000000000000000e+00	1.000000000000000000e+00	1.000000000000000000e+00	1.000000000000000000e+00	1.000000000000000000e+00	1.000000000000000000e+00	1.216590762138366699e+00	1.076663732528686523e+00	1.000000000000000000e+00	1.105507016181945801e+00	1.116393566131591797e+00	1.107429027557373047e+00	1.000000000000000000e+00	1.000000000000000000e+00	1.000000000000000000e+00	1.355671763420104980e+00	1.149644851684570312e+00	1.000000000000000000e+00	1.381222009658813477e+00	1.281846642494201660e+00	1.127901554107666016e+00	1.019344687461853027e+00	1.000000000000000000e+00	1.000000000000000000e+00	1.000000000000000000e+00	1.000000000000000000e+00	1.110722184181213379e+00	1.000000000000000000e+00	1.500000000000000000e+00	1.096199393272399902e+00	1.239211678504943848e+00	1.056449174880981445e+00	1.000000000000000000e+00	1.000000000000000000e+00
		1.000000000000000000e+00	1.098522245883941650e+00	1.197044491767883301e+00	1.437677860260009766e+00	1.089351058006286621e+00	1.000000000000000000e+00	1.000000000000000000e+00	1.075410962104797363e+00	1.038064837455749512e+00	1.132433056831359863e+00	1.100914120674133301e+00	1.085326015949249268e+00	1.055881500244140625e+00	1.114770531654357910e+00	1.000000000000000000e+00	1.000000000000000000e+00	1.000000000000000000e+00	1.000000000000000000e+00	1.137377142906188965e+00	1.283857464790344238e+00	1.265884757041931152e+00	1.000000000000000000e+00	1.038087725639343262e+00	1.000000000000000000e+00	1.098811268806457520e+00	1.000000000000000000e+00	1.061537504196166992e+00	1.378160953521728516e+00	1.252686858177185059e+00	1.365229487419128418e+00	1.017772316932678223e+00	1.000000000000000000e+00	1.217725396156311035e+00	1.000000000000000000e+00	1.176373362541198730e+00	1.000000000000000000e+00	1.500000000000000000e+00	1.180744647979736328e+00	1.041591286659240723e+00	1.000000000000000000e+00	1.177416086196899414e+00	1.035179734230041504e+00	1.000000000000000000e+00	1.144049406051635742e+00	1.272490382194519043e+00	1.000000000000000000e+00	1.140850424766540527e+00	1.000000000000000000e+00
		1.161492586135864258e+00	1.123546659946441650e+00	1.085600733757019043e+00	1.429848074913024902e+00	1.000000000000000000e+00	1.308437228202819824e+00	1.122586011886596680e+00	1.083111405372619629e+00	1.000000000000000000e+00	1.097589015960693359e+00	1.140551090240478516e+00	1.000000000000000000e+00	1.000000000000000000e+00	1.000000000000000000e+00	1.000000000000000000e+00	1.000000000000000000e+00	1.166923642158508301e+00	1.000000000000000000e+00	1.000000000000000000e+00	1.257056713104248047e+00	1.000000000000000000e+00	1.000000000000000000e+00	1.000000000000000000e+00	1.000000000000000000e+00	1.270972013473510742e+00	1.043906211853027344e+00	1.019233465194702148e+00	1.000000000000000000e+00	1.023609399795532227e+00	1.000000000000000000e+00	1.353058695793151855e+00	1.214407920837402344e+00	1.282112240791320801e+00	1.207780957221984863e+00	1.000000000000000000e+00	1.000000000000000000e+00	1.000000000000000000e+00	1.000000000000000000e+00	1.160966873168945312e+00	1.024644255638122559e+00	1.270294308662414551e+00	1.107148647308349609e+00	1.000000000000000000e+00	1.186247825622558594e+00	1.000000000000000000e+00	1.000000000000000000e+00	1.000000000000000000e+00	1.150335907936096191e+00
		1.000000000000000000e+00	1.072395861148834229e+00	1.144791722297668457e+00	1.242325425148010254e+00	1.153857588768005371e+00	1.290057063102722168e+00	1.000000000000000000e+00	1.147831559181213379e+00	1.000000000000000000e+00	1.019767522811889648e+00	1.199908971786499023e+00	1.179650425910949707e+00	1.359300851821899414e+00	1.000000000000000000e+00	1.016372323036193848e+00	1.000000000000000000e+00	1.000000000000000000e+00	1.080201625823974609e+00	1.459813475608825684e+00	1.041242957115173340e+00	1.044818878173828125e+00	1.235317587852478027e+00	1.000000000000000000e+00	1.000000000000000000e+00	1.000000000000000000e+00	1.000000000000000000e+00	1.000000000000000000e+00	1.029942393302917480e+00	1.000000000000000000e+00	1.023278951644897461e+00	1.000000000000000000e+00	1.000000000000000000e+00	1.240908861160278320e+00	1.275042414665222168e+00	1.000000000000000000e+00	1.000000000000000000e+00	1.000000000000000000e+00	1.000000000000000000e+00	1.247996091842651367e+00	1.000000000000000000e+00	1.027674674987792969e+00	1.000000000000000000e+00	1.465957522392272949e+00	1.000000000000000000e+00	1.162698626518249512e+00	1.009161591529846191e+00	1.231211066246032715e+00	1.052840113639831543e+00
		1.000000000000000000e+00	1.156024038791656494e+00	1.312048077583312988e+00	1.000000000000000000e+00	1.000000000000000000e+00	1.105636358261108398e+00	1.000000000000000000e+00	1.246577262878417969e+00	1.000000000000000000e+00	1.056315660476684570e+00	1.100113153457641602e+00	1.000000000000000000e+00	1.000000000000000000e+00	1.000000000000000000e+00	1.391983032226562500e+00	1.000000000000000000e+00	1.000000000000000000e+00	1.199175953865051270e+00	1.239437341690063477e+00	1.000000000000000000e+00	1.144193410873413086e+00	1.000000000000000000e+00	1.179241538047790527e+00	1.000000000000000000e+00	1.352332949638366699e+00	1.030815958976745605e+00	1.323718667030334473e+00	1.336980223655700684e+00	1.020829558372497559e+00	1.000000000000000000e+00	1.182463884353637695e+00	1.000000000000000000e+00	1.000000000000000000e+00	1.000000000000000000e+00	1.374267339706420898e+00	1.184027671813964844e+00	1.000000000000000000e+00	1.402912735939025879e+00	1.000000000000000000e+00	1.005743265151977539e+00	1.000000000000000000e+00	1.000000000000000000e+00	1.078972458839416504e+00	1.238408088684082031e+00	1.016023278236389160e+00	1.000000000000000000e+00	1.000000000000000000e+00	1.354073762893676758e+00
		1.248949766159057617e+00	1.215355873107910156e+00	1.181761980056762695e+00	1.213925838470458984e+00	1.104070425033569336e+00	1.251574754714965820e+00	1.000000000000000000e+00	1.146808624267578125e+00	1.000000000000000000e+00	1.220070362091064453e+00	1.205300927162170410e+00	1.303641676902770996e+00	1.460752844810485840e+00	1.146530508995056152e+00	1.000000000000000000e+00	1.138698577880859375e+00	1.000000000000000000e+00	1.145027279853820801e+00	1.095161795616149902e+00	1.043464303016662598e+00	1.000000000000000000e+00	1.000000000000000000e+00	1.038185238838195801e+00	1.004272580146789551e+00	1.000000000000000000e+00	1.088345289230346680e+00	1.000000000000000000e+00	1.059240102767944336e+00	1.236837863922119141e+00	1.125500917434692383e+00	1.012537956237792969e+00	1.000000000000000000e+00	1.000000000000000000e+00	1.000000000000000000e+00	1.453520894050598145e+00	1.000000000000000000e+00	1.000000000000000000e+00	1.000000000000000000e+00	1.000000000000000000e+00	1.373906970024108887e+00	1.249598264694213867e+00	1.000000000000000000e+00	1.500000000000000000e+00	1.202560186386108398e+00	1.000000000000000000e+00	1.000000000000000000e+00	1.138996601104736328e+00	1.010890364646911621e+00
		1.000000000000000000e+00	1.096713781356811523e+00	1.193427562713623047e+00	1.000000000000000000e+00	1.000000000000000000e+00	1.000000000000000000e+00	1.000000000000000000e+00	1.000000000000000000e+00	1.105408072471618652e+00	1.025607824325561523e+00	1.490674614906311035e+00	1.124657273292541504e+00	1.249314546585083008e+00	1.000000000000000000e+00	1.160572648048400879e+00	1.064717054367065430e+00	1.025604128837585449e+00	1.000000000000000000e+00	1.000000000000000000e+00	1.025857806205749512e+00	1.000000000000000000e+00	1.072600603103637695e+00	1.000000000000000000e+00	1.358019709587097168e+00	1.125898718833923340e+00	1.000000000000000000e+00	1.000000000000000000e+00	1.000000000000000000e+00	1.000000000000000000e+00	1.000000000000000000e+00	1.000000000000000000e+00	1.237794876098632812e+00	1.000000000000000000e+00	1.000000000000000000e+00	1.190231084823608398e+00	1.000000000000000000e+00	1.000000000000000000e+00	1.218585133552551270e+00	1.000000000000000000e+00	1.500000000000000000e+00	1.000000000000000000e+00	1.000000000000000000e+00	1.000000000000000000e+00	1.000000000000000000e+00	1.305387616157531738e+00	1.000000000000000000e+00	1.000000000000000000e+00	1.000000000000000000e+00
		1.232253551483154297e+00	1.248629748821258545e+00	1.265005946159362793e+00	1.000000000000000000e+00	1.158000111579895020e+00	1.000000000000000000e+00	1.000000000000000000e+00	1.000000000000000000e+00	1.318139433860778809e+00	1.000000000000000000e+00	1.000000000000000000e+00	1.225318193435668945e+00	1.036212086677551270e+00	1.414424300193786621e+00	1.000000000000000000e+00	1.060248732566833496e+00	1.000000000000000000e+00	1.000000000000000000e+00	1.033551931381225586e+00	1.000000000000000000e+00	1.000000000000000000e+00	1.241182208061218262e+00	1.000000000000000000e+00	1.054255008697509766e+00	1.000000000000000000e+00	1.072976708412170410e+00	1.000000000000000000e+00	1.150157690048217773e+00	1.000000000000000000e+00	1.219780325889587402e+00	1.500000000000000000e+00	1.037145495414733887e+00	1.105794548988342285e+00	1.106637120246887207e+00	1.109240889549255371e+00	1.000000000000000000e+00	1.174380064010620117e+00	1.000000000000000000e+00	1.334242820739746094e+00	1.013465523719787598e+00	1.000000000000000000e+00	1.000000000000000000e+00	1.000000000000000000e+00	1.000000000000000000e+00	1.201759219169616699e+00	1.000000000000000000e+00	1.000000000000000000e+00	1.000000000000000000e+00
		1.222922205924987793e+00	1.111461102962493896e+00	1.000000000000000000e+00	1.119076132774353027e+00	1.000000000000000000e+00	1.044021248817443848e+00	1.000000000000000000e+00	1.052517056465148926e+00	1.052243828773498535e+00	1.329905867576599121e+00	1.484812974929809570e+00	1.000000000000000000e+00	1.000000000000000000e+00	1.000000000000000000e+00	1.238476872444152832e+00	1.000000000000000000e+00	1.000000000000000000e+00	1.000000000000000000e+00	1.000000000000000000e+00	1.500000000000000000e+00	1.403353691101074219e+00	1.000000000000000000e+00	1.200186014175415039e+00	1.299149274826049805e+00	1.000000000000000000e+00	1.000000000000000000e+00	1.258939385414123535e+00	1.000000000000000000e+00	1.147377848625183105e+00	1.294653177261352539e+00	1.488617420196533203e+00	1.000000000000000000e+00	1.022652626037597656e+00	1.264292120933532715e+00	1.000000000000000000e+00	1.000000000000000000e+00	1.000000000000000000e+00	1.000000000000000000e+00	1.000000000000000000e+00	1.000000000000000000e+00	1.225353837013244629e+00	1.149442434310913086e+00	1.000000000000000000e+00	1.121346354484558105e+00	1.000000000000000000e+00	1.000000000000000000e+00	1.000000000000000000e+00	1.059308290481567383e+00
		1.000000000000000000e+00	1.000000000000000000e+00	1.000000000000000000e+00	1.020584583282470703e+00	1.000000000000000000e+00	1.000000000000000000e+00	1.000000000000000000e+00	1.000000000000000000e+00	1.000000000000000000e+00	1.126031756401062012e+00	1.000000000000000000e+00	1.277552306652069092e+00	1.312393903732299805e+00	1.242710709571838379e+00	1.000000000000000000e+00	1.000000000000000000e+00	1.000000000000000000e+00	1.000000000000000000e+00	1.000000000000000000e+00	1.000000000000000000e+00	1.000000000000000000e+00	1.218623399734497070e+00	1.000000000000000000e+00	1.087434291839599609e+00	1.207525134086608887e+00	1.000000000000000000e+00	1.000000000000000000e+00	1.043330430984497070e+00	1.000000000000000000e+00	1.045624971389770508e+00	1.000000000000000000e+00	1.000000000000000000e+00	1.140844941139221191e+00	1.217904686927795410e+00	1.145753979682922363e+00	1.046590089797973633e+00	1.002097845077514648e+00	1.000000000000000000e+00	1.000000000000000000e+00	1.076693654060363770e+00	1.216629981994628906e+00	1.000000000000000000e+00	1.368460178375244141e+00	1.009161353111267090e+00	1.000000000000000000e+00	1.000000000000000000e+00	1.009010791778564453e+00	1.339580059051513672e+00
		1.000000000000000000e+00	1.137810587882995605e+00	1.275621175765991211e+00	1.170423865318298340e+00	1.000000000000000000e+00	1.170122385025024414e+00	1.235558152198791504e+00	1.000000000000000000e+00	1.000000000000000000e+00	1.000000000000000000e+00	1.073564529418945312e+00	1.009669363498687744e+00	1.019338726997375488e+00	1.000000000000000000e+00	1.042621135711669922e+00	1.245103955268859863e+00	1.222692251205444336e+00	1.000000000000000000e+00	1.000000000000000000e+00	1.188543438911437988e+00	1.141761183738708496e+00	1.058699250221252441e+00	1.082700967788696289e+00	1.000000000000000000e+00	1.000000000000000000e+00	1.061897993087768555e+00	1.000000000000000000e+00	1.410744428634643555e+00	1.045589089393615723e+00	1.039301156997680664e+00	1.027008056640625000e+00	1.014118552207946777e+00	1.276761531829833984e+00	1.000000000000000000e+00	1.000000000000000000e+00	1.000000000000000000e+00	1.160084605216979980e+00	1.193755149841308594e+00	1.120200276374816895e+00	1.128657817840576172e+00	1.128774046897888184e+00	1.297844171524047852e+00	1.000447630882263184e+00	1.000000000000000000e+00	1.295989513397216797e+00	1.067197322845458984e+00	1.500000000000000000e+00	1.000000000000000000e+00
		1.000000000000000000e+00	1.086123526096343994e+00	1.172247052192687988e+00	1.226190924644470215e+00	1.000000000000000000e+00	1.000000000000000000e+00	1.000000000000000000e+00	1.085519909858703613e+00	1.000000000000000000e+00	1.000000000000000000e+00	1.043259620666503906e+00	1.035842657089233398e+00	1.071685314178466797e+00	1.000000000000000000e+00	1.151590824127197266e+00	1.300513625144958496e+00	1.000000000000000000e+00	1.163117051124572754e+00	1.000000000000000000e+00	1.108519911766052246e+00	1.372384071350097656e+00	1.253052949905395508e+00	1.500000000000000000e+00	1.000000000000000000e+00	1.000000000000000000e+00	1.000000000000000000e+00	1.000000000000000000e+00	1.000000000000000000e+00	1.000000000000000000e+00	1.000000000000000000e+00	1.307946205139160156e+00	1.000000000000000000e+00	1.139071106910705566e+00	1.000000000000000000e+00	1.453272700309753418e+00	1.000000000000000000e+00	1.164775609970092773e+00	1.043855428695678711e+00	1.000000000000000000e+00	1.000000000000000000e+00	1.065081834793090820e+00	1.500000000000000000e+00	1.015512704849243164e+00	1.000000000000000000e+00	1.000000000000000000e+00	1.000000000000000000e+00	1.032046437263488770e+00	1.049184322357177734e+00
		1.000000000000000000e+00	1.000000000000000000e+00	1.000000000000000000e+00	1.272721767425537109e+00	1.000000000000000000e+00	1.166683077812194824e+00	1.158227682113647461e+00	1.000000000000000000e+00	1.096885442733764648e+00	1.000000000000000000e+00	1.000000000000000000e+00	1.108945906162261963e+00	1.217891812324523926e+00	1.000000000000000000e+00	1.169047713279724121e+00	1.070639371871948242e+00	1.000000000000000000e+00	1.261685252189636230e+00	1.000000000000000000e+00	1.174540281295776367e+00	1.000000000000000000e+00	1.000000000000000000e+00	1.024671554565429688e+00	1.286596417427062988e+00	1.025664687156677246e+00	1.300680875778198242e+00	1.406733036041259766e+00	1.000000000000000000e+00	1.000000000000000000e+00	1.194878816604614258e+00	1.000000000000000000e+00	1.000000000000000000e+00	1.000000000000000000e+00	1.169344305992126465e+00	1.000000000000000000e+00	1.037092924118041992e+00	1.000000000000000000e+00	1.000000000000000000e+00	1.000000000000000000e+00	1.011755108833312988e+00	1.000000000000000000e+00	1.481909871101379395e+00	1.000000000000000000e+00	1.000000000000000000e+00	1.000000000000000000e+00	1.181834101676940918e+00	1.056653261184692383e+00	1.000000000000000000e+00
		1.000000000000000000e+00	1.000000000000000000e+00	1.000000000000000000e+00	1.000000000000000000e+00	1.500000000000000000e+00	1.425199270248413086e+00	1.000000000000000000e+00	1.008647680282592773e+00	1.135770320892333984e+00	1.218376517295837402e+00	1.192264914512634277e+00	1.291124343872070312e+00	1.082248687744140625e+00	1.500000000000000000e+00	1.000000000000000000e+00	1.000000000000000000e+00	1.142919540405273438e+00	1.043448209762573242e+00	1.426282882690429688e+00	1.000000000000000000e+00	1.009604692459106445e+00	1.000000000000000000e+00	1.030028700828552246e+00	1.500000000000000000e+00	1.000000000000000000e+00	1.055144906044006348e+00	1.374154448509216309e+00	1.000000000000000000e+00	1.040735006332397461e+00	1.000000000000000000e+00	1.267417311668395996e+00	1.394941210746765137e+00	1.000000000000000000e+00	1.288330674171447754e+00	1.032538771629333496e+00	1.359411478042602539e+00	1.000000000000000000e+00	1.098695993423461914e+00	1.000000000000000000e+00	1.146902799606323242e+00	1.182477355003356934e+00	1.030541300773620605e+00	1.000000000000000000e+00	1.000000000000000000e+00	1.000000000000000000e+00	1.000000000000000000e+00	1.000000000000000000e+00	1.341482758522033691e+00
		1.000000000000000000e+00	1.000000000000000000e+00	1.000000000000000000e+00	1.050659537315368652e+00	1.356662869453430176e+00	1.169265747070312500e+00	1.010067820549011230e+00	1.018585681915283203e+00	1.069115281105041504e+00	1.032356977462768555e+00	1.126950621604919434e+00	1.218651473522186279e+00	1.131372690200805664e+00	1.305930256843566895e+00	1.000000000000000000e+00	1.005658388137817383e+00	1.219755172729492188e+00	1.101899743080139160e+00	1.275974869728088379e+00	1.000000000000000000e+00	1.062031507492065430e+00	1.011234402656555176e+00	1.025426506996154785e+00	1.436959147453308105e+00	1.040419220924377441e+00	1.116230845451354980e+00	1.307398557662963867e+00	1.000000000000000000e+00	1.000000000000000000e+00	1.000000000000000000e+00	1.150078892707824707e+00	1.325158357620239258e+00	1.000000000000000000e+00	1.202422261238098145e+00	1.000000000000000000e+00	1.148274421691894531e+00	1.000000000000000000e+00	1.000000000000000000e+00	1.000000000000000000e+00	1.148331403732299805e+00	1.141123890876770020e+00	1.043899059295654297e+00	1.034371852874755859e+00	1.011275053024291992e+00	1.000000000000000000e+00	1.000000000000000000e+00	1.000000000000000000e+00	1.256866693496704102e+00
		1.000000000000000000e+00	1.000000000000000000e+00	1.000000000000000000e+00	1.128775477409362793e+00	1.160646677017211914e+00	1.000000000000000000e+00	1.062622189521789551e+00	1.030536770820617676e+00	1.007789015769958496e+00	1.000000000000000000e+00	1.067047119140625000e+00	1.141373574733734131e+00	1.181143760681152344e+00	1.101603388786315918e+00	1.000000000000000000e+00	1.218114495277404785e+00	1.296292662620544434e+00	1.160539269447326660e+00	1.134978294372558594e+00	1.000000000000000000e+00	1.114802360534667969e+00	1.048918724060058594e+00	1.023460388183593750e+00	1.064791560173034668e+00	1.155184984207153320e+00	1.177428722381591797e+00	1.246543526649475098e+00	1.000000000000000000e+00	1.000000000000000000e+00	1.000000000000000000e+00	1.040376424789428711e+00	1.261444807052612305e+00	1.104446411132812500e+00	1.122963428497314453e+00	1.000000000000000000e+00	1.000000000000000000e+00	1.000000000000000000e+00	1.000000000000000000e+00	1.088065266609191895e+00	1.152437210083007812e+00	1.104215025901794434e+00	1.059187412261962891e+00	1.094444632530212402e+00	1.075121521949768066e+00	1.000000000000000000e+00	1.098094820976257324e+00	1.000000000000000000e+00	1.178776025772094727e+00
		1.000000000000000000e+00	1.000000000000000000e+00	1.000000000000000000e+00	1.210759639739990234e+00	1.000000000000000000e+00	1.000000000000000000e+00	1.119512557983398438e+00	1.047983407974243164e+00	1.000000000000000000e+00	1.000000000000000000e+00	1.015224695205688477e+00	1.118010163307189941e+00	1.236020326614379883e+00	1.000000000000000000e+00	1.000000000000000000e+00	1.430505871772766113e+00	1.377708315849304199e+00	1.223873019218444824e+00	1.005133628845214844e+00	1.000000000000000000e+00	1.172200202941894531e+00	1.091352462768554688e+00	1.027409672737121582e+00	1.000000000000000000e+00	1.272757887840270996e+00	1.243332862854003906e+00	1.194827079772949219e+00	1.000000000000000000e+00	1.000000000000000000e+00	1.000000000000000000e+00	1.000000000000000000e+00	1.207049846649169922e+00	1.268856167793273926e+00	1.052552223205566406e+00	1.000000000000000000e+00	1.000000000000000000e+00	1.000000000000000000e+00	1.000000000000000000e+00	1.195917367935180664e+00	1.162994980812072754e+00	1.074839353561401367e+00	1.080024838447570801e+00	1.158786416053771973e+00	1.143001675605773926e+00	1.000000000000000000e+00	1.254610180854797363e+00	1.000000000000000000e+00	1.110006928443908691e+00
		1.000000000000000000e+00	1.000000000000000000e+00	1.000000000000000000e+00	1.144357562065124512e+00	1.000000000000000000e+00	1.000000000000000000e+00	1.086323976516723633e+00	1.031767368316650391e+00	1.221981883049011230e+00	1.000000000000000000e+00	1.009506583213806152e+00	1.015954554080963135e+00	1.031909108161926270e+00	1.000000000000000000e+00	1.000000000000000000e+00	1.252085089683532715e+00	1.193129539489746094e+00	1.262562751770019531e+00	1.000000000000000000e+00	1.000000000000000000e+00	1.052104473114013672e+00	1.000000000000000000e+00	1.209573626518249512e+00	1.000000000000000000e+00	1.118348598480224609e+00	1.215203166007995605e+00	1.000000000000000000e+00	1.010272622108459473e+00	1.000000000000000000e+00	1.000000000000000000e+00	1.000000000000000000e+00	1.060406088829040527e+00	1.312383294105529785e+00	1.000000000000000000e+00	1.000000000000000000e+00	1.000000000000000000e+00	1.000000000000000000e+00	1.000000000000000000e+00	1.000000000000000000e+00	1.202047944068908691e+00	1.195616126060485840e+00	1.129350662231445312e+00	1.021257877349853516e+00	1.000000000000000000e+00	1.000000000000000000e+00	1.252842068672180176e+00	1.025067448616027832e+00	1.128954410552978516e+00
		1.000000000000000000e+00	1.000000000000000000e+00	1.000000000000000000e+00	1.095948815345764160e+00	1.000000000000000000e+00	1.000000000000000000e+00	1.068435072898864746e+00	1.029169201850891113e+00	1.488716125488281250e+00	1.000000000000000000e+00	1.016507148742675781e+00	1.000000000000000000e+00	1.000000000000000000e+00	1.000000000000000000e+00	1.041985154151916504e+00	1.099663496017456055e+00	1.034194707870483398e+00	1.314423441886901855e+00	1.000000000000000000e+00	1.000000000000000000e+00	1.000000000000000000e+00	1.000000000000000000e+00	1.395696520805358887e+00	1.000000000000000000e+00	1.000000000000000000e+00	1.203651189804077148e+00	1.000000000000000000e+00	1.041602015495300293e+00	1.000000000000000000e+00	1.000000000000000000e+00	1.000000000000000000e+00	1.000000000000000000e+00	1.369403362274169922e+00	1.000000000000000000e+00	1.000000000000000000e+00	1.000000000000000000e+00	1.040273427963256836e+00	1.000000000000000000e+00	1.000000000000000000e+00	1.253508090972900391e+00	1.323844194412231445e+00	1.189579248428344727e+00	1.000000000000000000e+00	1.000000000000000000e+00	1.000000000000000000e+00	1.266540050506591797e+00	1.350856304168701172e+00	1.160612821578979492e+00
		1.000000000000000000e+00	1.250000000000000000e+00	1.500000000000000000e+00	1.000000000000000000e+00	1.000000000000000000e+00	1.000000000000000000e+00	1.295232653617858887e+00	1.000000000000000000e+00	1.026807188987731934e+00	1.000000000000000000e+00	1.419415473937988281e+00	1.000000000000000000e+00	1.000000000000000000e+00	1.000000000000000000e+00	1.000000000000000000e+00	1.232883334159851074e+00	1.000000000000000000e+00	1.052925109863281250e+00	1.140386819839477539e+00	1.500000000000000000e+00	1.000000000000000000e+00	1.000000000000000000e+00	1.000000000000000000e+00	1.000000000000000000e+00	1.306804656982421875e+00	1.000000000000000000e+00	1.238995432853698730e+00	1.000000000000000000e+00	1.000000000000000000e+00	1.000000000000000000e+00	1.000000000000000000e+00	1.007439017295837402e+00	1.000000000000000000e+00	1.011315822601318359e+00	1.078845143318176270e+00	1.000000000000000000e+00	1.000000000000000000e+00	1.000000000000000000e+00	1.000000000000000000e+00	1.347858428955078125e+00	1.171258091926574707e+00	1.210385799407958984e+00	1.233019709587097168e+00	1.000000000000000000e+00	1.000000000000000000e+00	1.000000000000000000e+00	1.000000000000000000e+00	1.399372935295104980e+00
		1.000000000000000000e+00	1.018512725830078125e+00	1.037025451660156250e+00	1.106911659240722656e+00	1.160364031791687012e+00	1.185106396675109863e+00	1.321378707885742188e+00	1.185249209403991699e+00	1.000000000000000000e+00	1.000000000000000000e+00	1.061589002609252930e+00	1.088845312595367432e+00	1.000000000000000000e+00	1.177690625190734863e+00	1.054341912269592285e+00	1.196036934852600098e+00	1.000000000000000000e+00	1.000000000000000000e+00	1.500000000000000000e+00	1.000000000000000000e+00	1.000000000000000000e+00	1.000000000000000000e+00	1.000000000000000000e+00	1.285724639892578125e+00	1.152110338211059570e+00	1.000000000000000000e+00	1.117295503616333008e+00	1.000000000000000000e+00	1.030999898910522461e+00	1.007515192031860352e+00	1.063055753707885742e+00	1.000000000000000000e+00	1.115432262420654297e+00	1.332352399826049805e+00	1.012434482574462891e+00	1.000000000000000000e+00	1.000000000000000000e+00	1.000000000000000000e+00	1.000000000000000000e+00	1.000000000000000000e+00	1.000000000000000000e+00	1.000000000000000000e+00	1.069632291793823242e+00	1.104723930358886719e+00	1.000000000000000000e+00	1.000000000000000000e+00	1.180201530456542969e+00	1.006107568740844727e+00
		1.000000000000000000e+00	1.000000000000000000e+00	1.000000000000000000e+00	1.000000000000000000e+00	1.125122070312500000e+00	1.247778654098510742e+00	1.000000000000000000e+00	1.000000000000000000e+00	1.073365092277526855e+00	1.104530692100524902e+00	1.047497749328613281e+00	1.093679845333099365e+00	1.000000000000000000e+00	1.187359690666198730e+00	1.142836809158325195e+00	1.000000000000000000e+00	1.000000000000000000e+00	1.144263267517089844e+00	1.293384552001953125e+00	1.000000000000000000e+00	1.500000000000000000e+00	1.456219077110290527e+00	1.021412611007690430e+00	1.046265244483947754e+00	1.000000000000000000e+00	1.000000000000000000e+00	1.000000000000000000e+00	1.000000000000000000e+00	1.500000000000000000e+00	1.107082009315490723e+00	1.412214040756225586e+00	1.490349173545837402e+00	1.094121217727661133e+00	1.021221399307250977e+00	1.268587827682495117e+00	1.000000000000000000e+00	1.000000000000000000e+00	1.000000000000000000e+00	1.000000000000000000e+00	1.000000000000000000e+00	1.387643337249755859e+00	1.000000000000000000e+00	1.245982289314270020e+00	1.263043880462646484e+00	1.132927060127258301e+00	1.000000000000000000e+00	1.487251996994018555e+00	1.000000000000000000e+00
		1.000000000000000000e+00	1.000000000000000000e+00	1.000000000000000000e+00	1.000000000000000000e+00	1.031815290451049805e+00	1.129757165908813477e+00	1.000000000000000000e+00	1.024176716804504395e+00	1.128615021705627441e+00	1.084648132324218750e+00	1.000000000000000000e+00	1.023822188377380371e+00	1.000000000000000000e+00	1.047644376754760742e+00	1.181418776512145996e+00	1.000000000000000000e+00	1.000000000000000000e+00	1.114871382713317871e+00	1.199312567710876465e+00	1.000000000000000000e+00	1.335380196571350098e+00	1.407828330993652344e+00	1.021659731864929199e+00	1.063714623451232910e+00	1.000000000000000000e+00	1.027823328971862793e+00	1.000000000000000000e+00	1.039453744888305664e+00	1.484299302101135254e+00	1.015843391418457031e+00	1.290876626968383789e+00	1.283264875411987305e+00	1.000000000000000000e+00	1.017938852310180664e+00	1.101258158683776855e+00	1.064983367919921875e+00	1.000000000000000000e+00	1.086713671684265137e+00	1.000000000000000000e+00	1.000000000000000000e+00	1.470247507095336914e+00	1.000000000000000000e+00	1.113955259323120117e+00	1.186180949211120605e+00	1.068220257759094238e+00	1.000000000000000000e+00	1.361390709877014160e+00	1.000000000000000000e+00
		1.000000000000000000e+00	1.000000000000000000e+00	1.000000000000000000e+00	1.000000000000000000e+00	1.000000000000000000e+00	1.011473536491394043e+00	1.007425308227539062e+00	1.165174007415771484e+00	1.173912048339843750e+00	1.059284925460815430e+00	1.000000000000000000e+00	1.018874764442443848e+00	1.037749528884887695e+00	1.000000000000000000e+00	1.210659861564636230e+00	1.181132674217224121e+00	1.094810843467712402e+00	1.080347180366516113e+00	1.103215098381042480e+00	1.011161208152770996e+00	1.126437902450561523e+00	1.353587865829467773e+00	1.015682339668273926e+00	1.073721408843994141e+00	1.024966835975646973e+00	1.089437127113342285e+00	1.000000000000000000e+00	1.212026596069335938e+00	1.413032174110412598e+00	1.000000000000000000e+00	1.168482899665832520e+00	1.079969525337219238e+00	1.000000000000000000e+00	1.008651971817016602e+00	1.000000000000000000e+00	1.163587570190429688e+00	1.129121899604797363e+00	1.205142617225646973e+00	1.000000000000000000e+00	1.000000000000000000e+00	1.500000000000000000e+00	1.000000000000000000e+00	1.000000000000000000e+00	1.106409072875976562e+00	1.000641226768493652e+00	1.000000000000000000e+00	1.234297633171081543e+00	1.000000000000000000e+00
		1.000000000000000000e+00	1.009617924690246582e+00	1.019235849380493164e+00	1.000000000000000000e+00	1.000000000000000000e+00	1.000000000000000000e+00	1.111946463584899902e+00	1.308318376541137695e+00	1.226450085639953613e+00	1.043931722640991211e+00	1.000000000000000000e+00	1.061904013156890869e+00	1.123808026313781738e+00	1.000000000000000000e+00	1.248285531997680664e+00	1.373495936393737793e+00	1.258864998817443848e+00	1.056486368179321289e+00	1.021199464797973633e+00	1.150882244110107422e+00	1.000000000000000000e+00	1.313284039497375488e+00	1.018340468406677246e+00	1.092000007629394531e+00	1.238655567169189453e+00	1.156743407249450684e+00	1.000000000000000000e+00	1.385473489761352539e+00	1.357082366943359375e+00	1.000000000000000000e+00	1.062085986137390137e+00	1.000000000000000000e+00	1.000000000000000000e+00	1.008116602897644043e+00	1.000000000000000000e+00	1.266550660133361816e+00	1.299732089042663574e+00	1.327230334281921387e+00	1.056597113609313965e+00	1.013988018035888672e+00	1.500000000000000000e+00	1.022156834602355957e+00	1.000000000000000000e+00	1.039888501167297363e+00	1.000000000000000000e+00	1.000000000000000000e+00	1.123987078666687012e+00	1.000000000000000000e+00
		1.000000000000000000e+00	1.002740859985351562e+00	1.005481719970703125e+00	1.000000000000000000e+00	1.000000000000000000e+00	1.000000000000000000e+00	1.000000000000000000e+00	1.218247532844543457e+00	1.160146594047546387e+00	1.000000000000000000e+00	1.000000000000000000e+00	1.089856922626495361e+00	1.179713845252990723e+00	1.000000000000000000e+00	1.097586870193481445e+00	1.167541503906250000e+00	1.160534858703613281e+00	1.067934870719909668e+00	1.001096606254577637e+00	1.140394091606140137e+00	1.000000000000000000e+00	1.269710898399353027e+00	1.025638580322265625e+00	1.074752688407897949e+00	1.188687920570373535e+00	1.050383687019348145e+00	1.000000000000000000e+00	1.171909570693969727e+00	1.218495249748229980e+00	1.000000000000000000e+00	1.005861163139343262e+00	1.000000000000000000e+00	1.000000000000000000e+00	1.096874713897705078e+00	1.000000000000000000e+00	1.219587326049804688e+00	1.293196320533752441e+00	1.272672414779663086e+00	1.000000000000000000e+00	1.079002141952514648e+00	1.470618128776550293e+00	1.000000000000000000e+00	1.000000000000000000e+00	1.039378762245178223e+00	1.108252644538879395e+00	1.000000000000000000e+00	1.146189212799072266e+00	1.000000000000000000e+00
		1.000000000000000000e+00	1.000000000000000000e+00	1.000000000000000000e+00	1.000000000000000000e+00	1.000000000000000000e+00	1.069587707519531250e+00	1.000000000000000000e+00	1.138001918792724609e+00	1.102608084678649902e+00	1.000000000000000000e+00	1.000000000000000000e+00	1.120391845703125000e+00	1.240783691406250000e+00	1.000000000000000000e+00	1.000000000000000000e+00	1.000000000000000000e+00	1.071945548057556152e+00	1.085248351097106934e+00	1.000000000000000000e+00	1.136859178543090820e+00	1.000000000000000000e+00	1.234849214553833008e+00	1.038681507110595703e+00	1.064282417297363281e+00	1.147154688835144043e+00	1.000000000000000000e+00	1.000000000000000000e+00	1.000000000000000000e+00	1.091209888458251953e+00	1.000000000000000000e+00	1.000000000000000000e+00	1.000000000000000000e+00	1.000000000000000000e+00	1.189316034317016602e+00	1.037635087966918945e+00	1.181146979331970215e+00	1.294382691383361816e+00	1.227176904678344727e+00	1.000000000000000000e+00	1.148317337036132812e+00	1.336928367614746094e+00	1.000000000000000000e+00	1.000000000000000000e+00	1.044931411743164062e+00	1.273177266120910645e+00	1.000000000000000000e+00	1.174384474754333496e+00	1.000000000000000000e+00
		1.000000000000000000e+00	1.000000000000000000e+00	1.000000000000000000e+00	1.000000000000000000e+00	1.000000000000000000e+00	1.153364419937133789e+00	1.000000000000000000e+00	1.062620997428894043e+00	1.049346208572387695e+00	1.000000000000000000e+00	1.000000000000000000e+00	1.151974439620971680e+00	1.303948879241943359e+00	1.000000000000000000e+00	1.000000000000000000e+00	1.000000000000000000e+00	1.000000000000000000e+00	1.105174303054809570e+00	1.000000000000000000e+00	1.136529088020324707e+00	1.000000000000000000e+00	1.204138398170471191e+00	1.054301261901855469e+00	1.056966900825500488e+00	1.109675168991088867e+00	1.000000000000000000e+00	1.039223313331604004e+00	1.000000000000000000e+00	1.000000000000000000e+00	1.000000000000000000e+00	1.000000000000000000e+00	1.000000000000000000e+00	1.178204894065856934e+00	1.283033728599548340e+00	1.163240909576416016e+00	1.146787047386169434e+00	1.299105286598205566e+00	1.186040997505187988e+00	1.000000000000000000e+00	1.219295501708984375e+00	1.209804892539978027e+00	1.000000000000000000e+00	1.014104247093200684e+00	1.053239464759826660e+00	1.438043594360351562e+00	1.038468480110168457e+00	1.205202579498291016e+00	1.000000000000000000e+00
		1.040771842002868652e+00	1.020385921001434326e+00	1.000000000000000000e+00	1.000000000000000000e+00	1.000000000000000000e+00	1.325720191001892090e+00	1.220592856407165527e+00	1.000000000000000000e+00	1.038462519645690918e+00	1.116964459419250488e+00	1.000000000000000000e+00	1.118708074092864990e+00	1.000000000000000000e+00	1.237416148185729980e+00	1.000000000000000000e+00	1.000000000000000000e+00	1.256966948509216309e+00	1.156746506690979004e+00	1.000000000000000000e+00	1.000000000000000000e+00	1.000000000000000000e+00	1.114568948745727539e+00	1.000000000000000000e+00	1.240972876548767090e+00	1.278516411781311035e+00	1.314042329788208008e+00	1.000000000000000000e+00	1.000000000000000000e+00	1.000000000000000000e+00	1.000000000000000000e+00	1.011316299438476562e+00	1.263476729393005371e+00	1.172395706176757812e+00	1.053782105445861816e+00	1.245837330818176270e+00	1.000000000000000000e+00	1.154230475425720215e+00	1.111490607261657715e+00	1.173498868942260742e+00	1.000000000000000000e+00	1.392434597015380859e+00	1.000000000000000000e+00	1.189813137054443359e+00	1.000000000000000000e+00	1.000000000000000000e+00	1.266094446182250977e+00	1.124881267547607422e+00	1.000000000000000000e+00
		1.057227015495300293e+00	1.028613507747650146e+00	1.000000000000000000e+00	1.000000000000000000e+00	1.000000000000000000e+00	1.266308426856994629e+00	1.000000000000000000e+00	1.068552255630493164e+00	1.000000000000000000e+00	1.000000000000000000e+00	1.197566986083984375e+00	1.001105129718780518e+00	1.000000000000000000e+00	1.002210259437561035e+00	1.000000000000000000e+00	1.153306365013122559e+00	1.000000000000000000e+00	1.071248650550842285e+00	1.486423015594482422e+00	1.194649457931518555e+00	1.153195977210998535e+00	1.000000000000000000e+00	1.414039373397827148e+00	1.076837658882141113e+00	1.137689352035522461e+00	1.000000000000000000e+00	1.000000000000000000e+00	1.211170554161071777e+00	1.391790390014648438e+00	1.142284035682678223e+00	1.090865492820739746e+00	1.139632821083068848e+00	1.000000000000000000e+00	1.000000000000000000e+00	1.000000000000000000e+00	1.000000000000000000e+00	1.100921988487243652e+00	1.091762304306030273e+00	1.000000000000000000e+00	1.000000000000000000e+00	1.000000000000000000e+00	1.163138508796691895e+00	1.000000000000000000e+00	1.130882740020751953e+00	1.000000000000000000e+00	1.000000000000000000e+00	1.000000000000000000e+00	1.000000000000000000e+00
		1.035182595252990723e+00	1.025578558444976807e+00	1.015974521636962891e+00	1.000000000000000000e+00	1.000000000000000000e+00	1.000000000000000000e+00	1.000000000000000000e+00	1.000000000000000000e+00	1.000000000000000000e+00	1.000000000000000000e+00	1.000000000000000000e+00	1.101660251617431641e+00	1.203320503234863281e+00	1.000000000000000000e+00	1.152002692222595215e+00	1.005139231681823730e+00	1.242871284484863281e+00	1.226823329925537109e+00	1.000000000000000000e+00	1.000000000000000000e+00	1.295621514320373535e+00	1.000000000000000000e+00	1.000000000000000000e+00	1.000000000000000000e+00	1.326842904090881348e+00	1.379948496818542480e+00	1.065809726715087891e+00	1.000000000000000000e+00	1.000000000000000000e+00	1.086722016334533691e+00	1.000000000000000000e+00	1.000000000000000000e+00	1.093027114868164062e+00	1.125645637512207031e+00	1.000000000000000000e+00	1.000000000000000000e+00	1.348170280456542969e+00	1.000000000000000000e+00	1.000000000000000000e+00	1.000000000000000000e+00	1.217409849166870117e+00	1.500000000000000000e+00	1.123773694038391113e+00	1.193153381347656250e+00	1.000000000000000000e+00	1.262627840042114258e+00	1.044116735458374023e+00	1.000000000000000000e+00
		1.067785620689392090e+00	1.045239508152008057e+00	1.022693395614624023e+00	1.000000000000000000e+00	1.336709618568420410e+00	1.000000000000000000e+00	1.000000000000000000e+00	1.000000000000000000e+00	1.000000000000000000e+00	1.499382019042968750e+00	1.000000000000000000e+00	1.130556225776672363e+00	1.171915292739868164e+00	1.089197158813476562e+00	1.000000000000000000e+00	1.000000000000000000e+00	1.308158755302429199e+00	1.500000000000000000e+00	1.061128497123718262e+00	1.000000000000000000e+00	1.070870876312255859e+00	1.210163712501525879e+00	1.129647493362426758e+00	1.000000000000000000e+00	1.000000000000000000e+00	1.195963501930236816e+00	1.183435916900634766e+00	1.000000000000000000e+00	1.000000000000000000e+00	1.000000000000000000e+00	1.074103474617004395e+00	1.007383823394775391e+00	1.164148688316345215e+00	1.000000000000000000e+00	1.000000000000000000e+00	1.000000000000000000e+00	1.358337998390197754e+00	1.000000000000000000e+00	1.000000000000000000e+00	1.000000000000000000e+00	1.485998988151550293e+00	1.286450505256652832e+00	1.000000000000000000e+00	1.000000000000000000e+00	1.000000000000000000e+00	1.046206593513488770e+00	1.000000000000000000e+00	1.000000000000000000e+00
		1.000000000000000000e+00	1.098566830158233643e+00	1.197133660316467285e+00	1.000000000000000000e+00	1.000000000000000000e+00	1.159508585929870605e+00	1.000000000000000000e+00	1.386266589164733887e+00	1.306281447410583496e+00	1.000000000000000000e+00	1.345836997032165527e+00	1.100419819355010986e+00	1.000000000000000000e+00	1.200839638710021973e+00	1.000000000000000000e+00	1.000000000000000000e+00	1.243762612342834473e+00	1.000000000000000000e+00	1.000000000000000000e+00	1.335983395576477051e+00	1.195773959159851074e+00	1.209111928939819336e+00	1.094595313072204590e+00	1.197525382041931152e+00	1.130888342857360840e+00	1.217242956161499023e+00	1.075442910194396973e+00	1.000000000000000000e+00	1.229559898376464844e+00	1.147482156753540039e+00	1.000000000000000000e+00	1.000000000000000000e+00	1.000000000000000000e+00	1.092059612274169922e+00	1.000000000000000000e+00	1.035124540328979492e+00	1.000000000000000000e+00	1.045404314994812012e+00	1.405462861061096191e+00	1.000000000000000000e+00	1.005855560302734375e+00	1.000000000000000000e+00	1.000000000000000000e+00	1.000000000000000000e+00	1.000000000000000000e+00	1.100492596626281738e+00	1.001846313476562500e+00	1.000000000000000000e+00
		1.000000000000000000e+00	1.000000000000000000e+00	1.000000000000000000e+00	1.500000000000000000e+00	1.000000000000000000e+00	1.254285693168640137e+00	1.000000000000000000e+00	1.000000000000000000e+00	1.336441636085510254e+00	1.436507344245910645e+00	1.129157900810241699e+00	1.250000000000000000e+00	1.500000000000000000e+00	1.000000000000000000e+00	1.037454843521118164e+00	1.186072349548339844e+00	1.000000000000000000e+00	1.452461481094360352e+00	1.174334883689880371e+00	1.257640361785888672e+00	1.000000000000000000e+00	1.307934045791625977e+00	1.183470964431762695e+00	1.000000000000000000e+00	1.341646671295166016e+00	1.191618800163269043e+00	1.000000000000000000e+00	1.071900725364685059e+00	1.000000000000000000e+00	1.230158090591430664e+00	1.097718596458435059e+00	1.248314023017883301e+00	1.004902958869934082e+00	1.000000000000000000e+00	1.500000000000000000e+00	1.000000000000000000e+00	1.218791007995605469e+00	1.283737063407897949e+00	1.226952314376831055e+00	1.012231349945068359e+00	1.500000000000000000e+00	1.021457076072692871e+00	1.225126624107360840e+00	1.230781555175781250e+00	1.000000000000000000e+00	1.122944355010986328e+00	1.250825762748718262e+00	1.286686420440673828e+00
		1.000000000000000000e+00	1.000000000000000000e+00	1.000000000000000000e+00	1.124965548515319824e+00	1.000000000000000000e+00	1.000000000000000000e+00	1.000000000000000000e+00	1.000000000000000000e+00	1.019652247428894043e+00	1.000000000000000000e+00	1.000000000000000000e+00	1.043021976947784424e+00	1.086043953895568848e+00	1.000000000000000000e+00	1.067498683929443359e+00	1.148199439048767090e+00	1.000000000000000000e+00	1.311281561851501465e+00	1.500000000000000000e+00	1.000000000000000000e+00	1.400404572486877441e+00	1.100857853889465332e+00	1.000000000000000000e+00	1.000000000000000000e+00	1.063642621040344238e+00	1.000000000000000000e+00	1.290861725807189941e+00	1.000000000000000000e+00	1.120121836662292480e+00	1.000000000000000000e+00	1.074907898902893066e+00	1.000000000000000000e+00	1.214304685592651367e+00	1.000000000000000000e+00	1.202706098556518555e+00	1.003363847732543945e+00	1.253430247306823730e+00	1.161305904388427734e+00	1.239467859268188477e+00	1.101214528083801270e+00	1.351889371871948242e+00	1.000000000000000000e+00	1.273369789123535156e+00	1.185325503349304199e+00	1.162549734115600586e+00	1.395597696304321289e+00	1.000000000000000000e+00	1.000000000000000000e+00
		1.445401549339294434e+00	1.251829624176025391e+00	1.058257699012756348e+00	1.000000000000000000e+00	1.098051786422729492e+00	1.201876163482666016e+00	1.000000000000000000e+00	1.000000000000000000e+00	1.000000000000000000e+00	1.000000000000000000e+00	1.148478865623474121e+00	1.074783265590667725e+00	1.020035147666931152e+00	1.129531383514404297e+00	1.000000000000000000e+00	1.080396652221679688e+00	1.493239641189575195e+00	1.102921605110168457e+00	1.000000000000000000e+00	1.000000000000000000e+00	1.049508929252624512e+00	1.500000000000000000e+00	1.005687952041625977e+00	1.107518434524536133e+00	1.000000000000000000e+00	1.009755373001098633e+00	1.190480470657348633e+00	1.363741636276245117e+00	1.000000000000000000e+00	1.106860756874084473e+00	1.362111806869506836e+00	1.236425757408142090e+00	1.000000000000000000e+00	1.024709820747375488e+00	1.000000000000000000e+00	1.293453216552734375e+00	1.442265868186950684e+00	1.225744843482971191e+00	1.000000000000000000e+00	1.000000000000000000e+00	1.000000000000000000e+00	1.008340239524841309e+00	1.032083988189697266e+00	1.158545017242431641e+00	1.000000000000000000e+00	1.000000000000000000e+00	1.000000000000000000e+00	1.070793032646179199e+00
		1.366515517234802246e+00	1.183257758617401123e+00	1.000000000000000000e+00	1.000000000000000000e+00	1.470386624336242676e+00	1.000000000000000000e+00	1.000000000000000000e+00	1.000000000000000000e+00	1.155447244644165039e+00	1.011682152748107910e+00	1.000000000000000000e+00	1.008982539176940918e+00	1.017965078353881836e+00	1.000000000000000000e+00	1.057692766189575195e+00	1.000000000000000000e+00	1.168147921562194824e+00	1.235395073890686035e+00	1.144386529922485352e+00	1.093603849411010742e+00	1.000000000000000000e+00	1.132876038551330566e+00	1.004264950752258301e+00	1.185697317123413086e+00	1.000000000000000000e+00	1.000000000000000000e+00	1.000000000000000000e+00	1.054954648017883301e+00	1.000000000000000000e+00	1.000000000000000000e+00	1.496304631233215332e+00	1.000000000000000000e+00	1.000000000000000000e+00	1.000000000000000000e+00	1.132571697235107422e+00	1.000000000000000000e+00	1.000000000000000000e+00	1.000000000000000000e+00	1.000000000000000000e+00	1.440032601356506348e+00	1.000000000000000000e+00	1.000000000000000000e+00	1.000000000000000000e+00	1.000000000000000000e+00	1.000000000000000000e+00	1.271655559539794922e+00	1.017079353332519531e+00	1.000000000000000000e+00
		1.000000000000000000e+00	1.000000000000000000e+00	1.000000000000000000e+00	1.328358530998229980e+00	1.379974603652954102e+00	1.000000000000000000e+00	1.000000000000000000e+00	1.000000000000000000e+00	1.108990430831909180e+00	1.000000000000000000e+00	1.000000000000000000e+00	1.133672058582305908e+00	1.054967522621154785e+00	1.212376594543457031e+00	1.250764846801757812e+00	1.088005185127258301e+00	1.000000000000000000e+00	1.000000000000000000e+00	1.000000000000000000e+00	1.000000000000000000e+00	1.000000000000000000e+00	1.000000000000000000e+00	1.286436557769775391e+00	1.000000000000000000e+00	1.000000000000000000e+00	1.157447814941406250e+00	1.205464124679565430e+00	1.229377746582031250e+00	1.000000000000000000e+00	1.000000000000000000e+00	1.229646444320678711e+00	1.000000000000000000e+00	1.038341403007507324e+00	1.000000000000000000e+00	1.478535771369934082e+00	1.000000000000000000e+00	1.173613309860229492e+00	1.184217572212219238e+00	1.237257122993469238e+00	1.000000000000000000e+00	1.417387723922729492e+00	1.000000000000000000e+00	1.500000000000000000e+00	1.000000000000000000e+00	1.000000000000000000e+00	1.000000000000000000e+00	1.000000000000000000e+00	1.000000000000000000e+00
		1.000000000000000000e+00	1.111392199993133545e+00	1.222784399986267090e+00	1.000000000000000000e+00	1.473725318908691406e+00	1.000000000000000000e+00	1.276671528816223145e+00	1.000000000000000000e+00	1.031196355819702148e+00	1.017538666725158691e+00	1.000000000000000000e+00	1.116659343242645264e+00	1.233318686485290527e+00	1.000000000000000000e+00	1.000000000000000000e+00	1.199623227119445801e+00	1.089545726776123047e+00	1.281081318855285645e+00	1.000000000000000000e+00	1.000000000000000000e+00	1.328764915466308594e+00	1.000000000000000000e+00	1.000000000000000000e+00	1.000000000000000000e+00	1.000000000000000000e+00	1.227100491523742676e+00	1.000000000000000000e+00	1.000000000000000000e+00	1.006978154182434082e+00	1.084105491638183594e+00	1.269010186195373535e+00	1.089515209197998047e+00	1.124563336372375488e+00	1.411700963973999023e+00	1.000000000000000000e+00	1.000000000000000000e+00	1.135828256607055664e+00	1.000000000000000000e+00	1.383030891418457031e+00	1.204189777374267578e+00	1.034932374954223633e+00	1.124659180641174316e+00	1.266814231872558594e+00	1.251970171928405762e+00	1.000000000000000000e+00	1.033172249794006348e+00	1.000000000000000000e+00	1.474650502204895020e+00
		1.020347356796264648e+00	1.010173678398132324e+00	1.000000000000000000e+00	1.319595813751220703e+00	1.000000000000000000e+00	1.000000000000000000e+00	1.189980030059814453e+00	1.157667279243469238e+00	1.123902082443237305e+00	1.000000000000000000e+00	1.000000000000000000e+00	1.224563002586364746e+00	1.449126005172729492e+00	1.000000000000000000e+00	1.275492548942565918e+00	1.329367518424987793e+00	1.000000000000000000e+00	1.000000000000000000e+00	1.216382384300231934e+00	1.109901428222656250e+00	1.252434134483337402e+00	1.392724037170410156e+00	1.500000000000000000e+00	1.000000000000000000e+00	1.343543410301208496e+00	1.230739474296569824e+00	1.006188869476318359e+00	1.000000000000000000e+00	1.186309337615966797e+00	1.149443626403808594e+00	1.000000000000000000e+00	1.063590049743652344e+00	1.000000000000000000e+00	1.165961146354675293e+00	1.051069140434265137e+00	1.180286765098571777e+00	1.049857139587402344e+00	1.000000000000000000e+00	1.000000000000000000e+00	1.407056808471679688e+00	1.000000000000000000e+00	1.000000000000000000e+00	1.477405428886413574e+00	1.224195480346679688e+00	1.000000000000000000e+00	1.070775628089904785e+00	1.168435215950012207e+00	1.331809043884277344e+00
		1.000000000000000000e+00	1.000000000000000000e+00	1.000000000000000000e+00	1.103887915611267090e+00	1.000000000000000000e+00	1.000000000000000000e+00	1.045073270797729492e+00	1.000000000000000000e+00	1.167898654937744141e+00	1.000000000000000000e+00	1.000000000000000000e+00	1.078611075878143311e+00	1.157222151756286621e+00	1.000000000000000000e+00	1.071298122406005859e+00	1.151870727539062500e+00	1.000000000000000000e+00	1.000000000000000000e+00	1.000000000000000000e+00	1.050353884696960449e+00	1.092512845993041992e+00	1.072590351104736328e+00	1.500000000000000000e+00	1.000000000000000000e+00	1.028709650039672852e+00	1.137214899063110352e+00	1.000000000000000000e+00	1.000000000000000000e+00	1.000000000000000000e+00	1.132561087608337402e+00	1.000000000000000000e+00	1.000000000000000000e+00	1.000000000000000000e+00	1.229476213455200195e+00	1.000000000000000000e+00	1.000000000000000000e+00	1.076483845710754395e+00	1.042076230049133301e+00	1.000000000000000000e+00	1.064288377761840820e+00	1.000000000000000000e+00	1.049913763999938965e+00	1.104753732681274414e+00	1.057232379913330078e+00	1.000000000000000000e+00	1.008227348327636719e+00	1.000000000000000000e+00	1.174606919288635254e+00
		1.000000000000000000e+00	1.000000000000000000e+00	1.000000000000000000e+00	1.000000000000000000e+00	1.136742591857910156e+00	1.000000000000000000e+00	1.000000000000000000e+00	1.000000000000000000e+00	1.220107316970825195e+00	1.043038249015808105e+00	1.000000000000000000e+00	1.069675385951995850e+00	1.000000000000000000e+00	1.139350771903991699e+00	1.000000000000000000e+00	1.000000000000000000e+00	1.000000000000000000e+00	1.000000000000000000e+00	1.000000000000000000e+00	1.000000000000000000e+00	1.000000000000000000e+00	1.000000000000000000e+00	1.500000000000000000e+00	1.000000000000000000e+00	1.000000000000000000e+00	1.053063154220581055e+00	1.000000000000000000e+00	1.000000000000000000e+00	1.000000000000000000e+00	1.124243378639221191e+00	1.016427516937255859e+00	1.000000000000000000e+00	1.069118499755859375e+00	1.301462650299072266e+00	1.000000000000000000e+00	1.000000000000000000e+00	1.110820531845092773e+00	1.248458147048950195e+00	1.000000000000000000e+00	1.000000000000000000e+00	1.000000000000000000e+00	1.236778616905212402e+00	1.000000000000000000e+00	1.000000000000000000e+00	1.000000000000000000e+00	1.000000000000000000e+00	1.000000000000000000e+00	1.027697682380676270e+00
		1.154186010360717773e+00	1.170269072055816650e+00	1.186352133750915527e+00	1.000000000000000000e+00	1.035245299339294434e+00	1.000000000000000000e+00	1.118268013000488281e+00	1.059897661209106445e+00	1.000000000000000000e+00	1.055971145629882812e+00	1.044014096260070801e+00	1.000000000000000000e+00	1.000000000000000000e+00	1.000000000000000000e+00	1.000000000000000000e+00	1.000000000000000000e+00	1.000000000000000000e+00	1.264205813407897949e+00	1.282223343849182129e+00	1.044910430908203125e+00	1.000000000000000000e+00	1.084038138389587402e+00	1.016969203948974609e+00	1.000000000000000000e+00	1.066389322280883789e+00	1.481133222579956055e+00	1.000000000000000000e+00	1.188870310783386230e+00	1.057109236717224121e+00	1.100879549980163574e+00	1.500000000000000000e+00	1.000000000000000000e+00	1.257039308547973633e+00	1.220519542694091797e+00	1.275036454200744629e+00	1.000000000000000000e+00	1.000000000000000000e+00	1.000000000000000000e+00	1.181587815284729004e+00	1.318970441818237305e+00	1.000000000000000000e+00	1.000000000000000000e+00	1.066651582717895508e+00	1.000000000000000000e+00	1.066564798355102539e+00	1.122545599937438965e+00	1.000000000000000000e+00	1.000000000000000000e+00
		1.000000000000000000e+00	1.000000000000000000e+00	1.000000000000000000e+00	1.000000000000000000e+00	1.182960391044616699e+00	1.000000000000000000e+00	1.170355081558227539e+00	1.172207236289978027e+00	1.000000000000000000e+00	1.007686972618103027e+00	1.007852673530578613e+00	1.184031605720520020e+00	1.078600883483886719e+00	1.289462327957153320e+00	1.242719292640686035e+00	1.028419256210327148e+00	1.189638853073120117e+00	1.414725780487060547e+00	1.186678409576416016e+00	1.225739717483520508e+00	1.048632144927978516e+00	1.111368060111999512e+00	1.500000000000000000e+00	1.349468946456909180e+00	1.000000000000000000e+00	1.093764781951904297e+00	1.299182415008544922e+00	1.000000000000000000e+00	1.039717912673950195e+00	1.239954471588134766e+00	1.000000000000000000e+00	1.000000000000000000e+00	1.500000000000000000e+00	1.000000000000000000e+00	1.109464764595031738e+00	1.000000000000000000e+00	1.000000000000000000e+00	1.325424313545227051e+00	1.326488137245178223e+00	1.000000000000000000e+00	1.000000000000000000e+00	1.000000000000000000e+00	1.000000000000000000e+00	1.235898137092590332e+00	1.217868924140930176e+00	1.000000000000000000e+00	1.068735241889953613e+00	1.244845271110534668e+00
		1.169016957283020020e+00	1.084508478641510010e+00	1.000000000000000000e+00	1.000000000000000000e+00	1.106361627578735352e+00	1.159196734428405762e+00	1.000000000000000000e+00	1.038916826248168945e+00	1.122307777404785156e+00	1.500000000000000000e+00	1.000000000000000000e+00	1.000000000000000000e+00	1.000000000000000000e+00	1.000000000000000000e+00	1.000000000000000000e+00	1.000000000000000000e+00	1.451843261718750000e+00	1.035604715347290039e+00	1.353880882263183594e+00	1.000000000000000000e+00	1.066975474357604980e+00	1.001340389251708984e+00	1.500000000000000000e+00	1.374428510665893555e+00	1.177159905433654785e+00	1.243696570396423340e+00	1.000000000000000000e+00	1.375533461570739746e+00	1.108994007110595703e+00	1.000000000000000000e+00	1.296487569808959961e+00	1.066387057304382324e+00	1.223594546318054199e+00	1.000000000000000000e+00	1.000000000000000000e+00	1.076395273208618164e+00	1.000000000000000000e+00	1.500000000000000000e+00	1.000000000000000000e+00	1.000000000000000000e+00	1.267476558685302734e+00	1.000000000000000000e+00	1.127561926841735840e+00	1.000000000000000000e+00	1.000000000000000000e+00	1.000000000000000000e+00	1.000000000000000000e+00	1.051421165466308594e+00
		1.000000000000000000e+00	1.000000000000000000e+00	1.000000000000000000e+00	1.000000000000000000e+00	1.334155797958374023e+00	1.000000000000000000e+00	1.000000000000000000e+00	1.000000000000000000e+00	1.000000000000000000e+00	1.500000000000000000e+00	1.186120867729187012e+00	1.000000000000000000e+00	1.000000000000000000e+00	1.000000000000000000e+00	1.000000000000000000e+00	1.000000000000000000e+00	1.241787672042846680e+00	1.144398808479309082e+00	1.243494868278503418e+00	1.000000000000000000e+00	1.275130510330200195e+00	1.000000000000000000e+00	1.251628637313842773e+00	1.000000000000000000e+00	1.162258028984069824e+00	1.000000000000000000e+00	1.000000000000000000e+00	1.000000000000000000e+00	1.021212816238403320e+00	1.000000000000000000e+00	1.043753981590270996e+00	1.341830849647521973e+00	1.000000000000000000e+00	1.154397130012512207e+00	1.275428175926208496e+00	1.026825189590454102e+00	1.500000000000000000e+00	1.000000000000000000e+00	1.194873690605163574e+00	1.000000000000000000e+00	1.119338989257812500e+00	1.000000000000000000e+00	1.472564458847045898e+00	1.000000000000000000e+00	1.000000000000000000e+00	1.000000000000000000e+00	1.000000000000000000e+00	1.137213826179504395e+00
		1.188466787338256836e+00	1.094233393669128418e+00	1.000000000000000000e+00	1.000000000000000000e+00	1.000000000000000000e+00	1.000000000000000000e+00	1.000000000000000000e+00	1.088958144187927246e+00	1.122380137443542480e+00	1.435815095901489258e+00	1.000000000000000000e+00	1.032580137252807617e+00	1.000000000000000000e+00	1.065160274505615234e+00	1.164513230323791504e+00	1.123215675354003906e+00	1.000000000000000000e+00	1.000000000000000000e+00	1.031800031661987305e+00	1.000000000000000000e+00	1.349036335945129395e+00	1.202160477638244629e+00	1.000000000000000000e+00	1.500000000000000000e+00	1.019563913345336914e+00	1.193161010742187500e+00	1.000000000000000000e+00	1.000000000000000000e+00	1.000000000000000000e+00	1.000000000000000000e+00	1.000000000000000000e+00	1.211647272109985352e+00	1.221745133399963379e+00	1.000000000000000000e+00	1.153225183486938477e+00	1.020027279853820801e+00	1.085473656654357910e+00	1.120189189910888672e+00	1.120491385459899902e+00	1.013884782791137695e+00	1.500000000000000000e+00	1.304827451705932617e+00	1.065113186836242676e+00	1.110074877738952637e+00	1.000000000000000000e+00	1.000000000000000000e+00	1.400225162506103516e+00	1.000000000000000000e+00
		1.333114385604858398e+00	1.166557192802429199e+00	1.000000000000000000e+00	1.132928848266601562e+00	1.106043815612792969e+00	1.000000000000000000e+00	1.313071370124816895e+00	1.078781247138977051e+00	1.293413639068603516e+00	1.210273981094360352e+00	1.091963410377502441e+00	1.127343058586120605e+00	1.186941981315612793e+00	1.067744135856628418e+00	1.000000000000000000e+00	1.220436096191406250e+00	1.086597442626953125e+00	1.074999094009399414e+00	1.091918587684631348e+00	1.000000000000000000e+00	1.043242096900939941e+00	1.009461760520935059e+00	1.141128659248352051e+00	1.015732049942016602e+00	1.500000000000000000e+00	1.000000000000000000e+00	1.000000000000000000e+00	1.000000000000000000e+00	1.132184028625488281e+00	1.000000000000000000e+00	1.000000000000000000e+00	1.083836793899536133e+00	1.043393015861511230e+00	1.169255137443542480e+00	1.000000000000000000e+00	1.149670720100402832e+00	1.482706785202026367e+00	1.000000000000000000e+00	1.000000000000000000e+00	1.000000000000000000e+00	1.164448738098144531e+00	1.000000000000000000e+00	1.145233273506164551e+00	1.000000000000000000e+00	1.219721436500549316e+00	1.000000000000000000e+00	1.190031886100769043e+00	1.000000000000000000e+00
		1.000000000000000000e+00	1.000000000000000000e+00	1.000000000000000000e+00	1.080276846885681152e+00	1.266824603080749512e+00	1.053534746170043945e+00	1.000000000000000000e+00	1.000000000000000000e+00	1.096203804016113281e+00	1.000000000000000000e+00	1.000000000000000000e+00	1.000000000000000000e+00	1.000000000000000000e+00	1.000000000000000000e+00	1.000000000000000000e+00	1.000000000000000000e+00	1.000000000000000000e+00	1.051444292068481445e+00	1.088110685348510742e+00	1.000000000000000000e+00	1.137462496757507324e+00	1.000000000000000000e+00	1.027202963829040527e+00	1.000000000000000000e+00	1.000000000000000000e+00	1.000000000000000000e+00	1.000000000000000000e+00	1.068611741065979004e+00	1.000000000000000000e+00	1.000000000000000000e+00	1.105629920959472656e+00	1.431063652038574219e+00	1.479172229766845703e+00	1.351264715194702148e+00	1.220652222633361816e+00	1.096487045288085938e+00	1.106804013252258301e+00	1.119329571723937988e+00	1.107332348823547363e+00	1.362856984138488770e+00	1.000000000000000000e+00	1.000000000000000000e+00	1.267606139183044434e+00	1.000000000000000000e+00	1.144583940505981445e+00	1.000000000000000000e+00	1.000000000000000000e+00	1.215385794639587402e+00
		1.000000000000000000e+00	1.005256712436676025e+00	1.010513424873352051e+00	1.313804745674133301e+00	1.049138426780700684e+00	1.000000000000000000e+00	1.000000000000000000e+00	1.500000000000000000e+00	1.000000000000000000e+00	1.100767731666564941e+00	1.053673744201660156e+00	1.175036966800689697e+00	1.000000000000000000e+00	1.350073933601379395e+00	1.240644454956054688e+00	1.000000000000000000e+00	1.054494023323059082e+00	1.063956618309020996e+00	1.386356830596923828e+00	1.146569252014160156e+00	1.164164781570434570e+00	1.045168519020080566e+00	1.188510179519653320e+00	1.000000000000000000e+00	1.000000000000000000e+00	1.260620951652526855e+00	1.000000000000000000e+00	1.381850004196166992e+00	1.000000000000000000e+00	1.000000000000000000e+00	1.000000000000000000e+00	1.277109146118164062e+00	1.000000000000000000e+00	1.099278688430786133e+00	1.160143136978149414e+00	1.000000000000000000e+00	1.287118077278137207e+00	1.315342187881469727e+00	1.202789783477783203e+00	1.000000000000000000e+00	1.092627048492431641e+00	1.076819539070129395e+00	1.000000000000000000e+00	1.003900527954101562e+00	1.170902609825134277e+00	1.016412734985351562e+00	1.045345067977905273e+00	1.062184095382690430e+00
		1.208781599998474121e+00	1.104390799999237061e+00	1.000000000000000000e+00	1.201962113380432129e+00	1.000000000000000000e+00	1.000000000000000000e+00	1.000000000000000000e+00	1.040332198143005371e+00	1.000000000000000000e+00	1.000000000000000000e+00	1.268124580383300781e+00	1.040679335594177246e+00	1.043524980545043945e+00	1.037833690643310547e+00	1.021920680999755859e+00	1.000000000000000000e+00	1.258812546730041504e+00	1.000000000000000000e+00	1.000000000000000000e+00	1.169875860214233398e+00	1.063535094261169434e+00	1.000000000000000000e+00	1.085428476333618164e+00	1.000000000000000000e+00	1.000000000000000000e+00	1.000000000000000000e+00	1.000000000000000000e+00	1.291408181190490723e+00	1.000000000000000000e+00	1.293873786926269531e+00	1.000000000000000000e+00	1.000000000000000000e+00	1.000000000000000000e+00	1.308852076530456543e+00	1.122091770172119141e+00	1.000000000000000000e+00	1.000000000000000000e+00	1.188929438591003418e+00	1.172432541847229004e+00	1.276689529418945312e+00	1.000000000000000000e+00	1.237252473831176758e+00	1.000000000000000000e+00	1.129519701004028320e+00	1.204418063163757324e+00	1.000000000000000000e+00	1.182368516921997070e+00	1.000000000000000000e+00
		1.000000000000000000e+00	1.000000000000000000e+00	1.000000000000000000e+00	1.000000000000000000e+00	1.000000000000000000e+00	1.277636051177978516e+00	1.000000000000000000e+00	1.133985042572021484e+00	1.000000000000000000e+00	1.056776762008666992e+00	1.000000000000000000e+00	1.047348678112030029e+00	1.000000000000000000e+00	1.094697356224060059e+00	1.218741059303283691e+00	1.070585608482360840e+00	1.000000000000000000e+00	1.221197605133056641e+00	1.023066163063049316e+00	1.000000000000000000e+00	1.090422034263610840e+00	1.000000000000000000e+00	1.000000000000000000e+00	1.031637668609619141e+00	1.000000000000000000e+00	1.323939323425292969e+00	1.296849012374877930e+00	1.213536620140075684e+00	1.254719495773315430e+00	1.000000000000000000e+00	1.429947614669799805e+00	1.000000000000000000e+00	1.117723107337951660e+00	1.000000000000000000e+00	1.024184107780456543e+00	1.000000000000000000e+00	1.500000000000000000e+00	1.147194623947143555e+00	1.000000000000000000e+00	1.087098479270935059e+00	1.000000000000000000e+00	1.267845034599304199e+00	1.138039588928222656e+00	1.000000000000000000e+00	1.092546343803405762e+00	1.000000000000000000e+00	1.235540866851806641e+00	1.000000000000000000e+00
		1.000000000000000000e+00	1.068939089775085449e+00	1.137878179550170898e+00	1.176903605461120605e+00	1.120831966400146484e+00	1.461992025375366211e+00	1.056801199913024902e+00	1.404748797416687012e+00	1.201785802841186523e+00	1.000000000000000000e+00	1.000000000000000000e+00	1.061029255390167236e+00	1.068121552467346191e+00	1.053936958312988281e+00	1.056407570838928223e+00	1.000000000000000000e+00	1.000000000000000000e+00	1.261441826820373535e+00	1.000000000000000000e+00	1.000000000000000000e+00	1.201703071594238281e+00	1.155954718589782715e+00	1.121806025505065918e+00	1.000000000000000000e+00	1.000000000000000000e+00	1.294994235038757324e+00	1.000000000000000000e+00	1.181070089340209961e+00	1.000000000000000000e+00	1.050021767616271973e+00	1.000000000000000000e+00	1.144578933715820312e+00	1.245669722557067871e+00	1.108755946159362793e+00	1.123095870018005371e+00	1.000000000000000000e+00	1.000000000000000000e+00	1.000000000000000000e+00	1.000000000000000000e+00	1.048393011093139648e+00	1.000000000000000000e+00	1.422126531600952148e+00	1.068337321281433105e+00	1.000000000000000000e+00	1.257428288459777832e+00	1.000000000000000000e+00	1.022132396697998047e+00	1.231029629707336426e+00
		1.151263117790222168e+00	1.075631558895111084e+00	1.000000000000000000e+00	1.051510691642761230e+00	1.000000000000000000e+00	1.000000000000000000e+00	1.221148967742919922e+00	1.000000000000000000e+00	1.328151583671569824e+00	1.000000000000000000e+00	1.122359991073608398e+00	1.151048183441162109e+00	1.302096366882324219e+00	1.000000000000000000e+00	1.000000000000000000e+00	1.000000000000000000e+00	1.006216049194335938e+00	1.131398916244506836e+00	1.000000000000000000e+00	1.000000000000000000e+00	1.000000000000000000e+00	1.224534630775451660e+00	1.208983898162841797e+00	1.000000000000000000e+00	1.000000000000000000e+00	1.000000000000000000e+00	1.000000000000000000e+00	1.079933404922485352e+00	1.000000000000000000e+00	1.000000000000000000e+00	1.000000000000000000e+00	1.214349389076232910e+00	1.000000000000000000e+00	1.118431806564331055e+00	1.082900762557983398e+00	1.371840357780456543e+00	1.000000000000000000e+00	1.000000000000000000e+00	1.083905100822448730e+00	1.000000000000000000e+00	1.077518343925476074e+00	1.500000000000000000e+00	1.072870254516601562e+00	1.000000000000000000e+00	1.000000000000000000e+00	1.000000000000000000e+00	1.071602344512939453e+00	1.000000000000000000e+00
		1.000000000000000000e+00	1.168760180473327637e+00	1.337520360946655273e+00	1.000000000000000000e+00	1.014324426651000977e+00	1.000000000000000000e+00	1.000000000000000000e+00	1.067107915878295898e+00	1.000000000000000000e+00	1.000000000000000000e+00	1.500000000000000000e+00	1.135096311569213867e+00	1.000000000000000000e+00	1.270192623138427734e+00	1.042701363563537598e+00	1.000000000000000000e+00	1.000000000000000000e+00	1.000000000000000000e+00	1.000000000000000000e+00	1.201042652130126953e+00	1.021907567977905273e+00	1.150248646736145020e+00	1.002251386642456055e+00	1.066567182540893555e+00	1.000000000000000000e+00	1.000000000000000000e+00	1.000000000000000000e+00	1.000000000000000000e+00	1.046148896217346191e+00	1.000000000000000000e+00	1.000000000000000000e+00	1.000000000000000000e+00	1.113673090934753418e+00	1.000000000000000000e+00	1.000000000000000000e+00	1.000000000000000000e+00	1.253401994705200195e+00	1.000000000000000000e+00	1.195804834365844727e+00	1.119555473327636719e+00	1.000000000000000000e+00	1.062650680541992188e+00	1.124104499816894531e+00	1.296183109283447266e+00	1.000000000000000000e+00	1.000000000000000000e+00	1.000000000000000000e+00	1.045889854431152344e+00
		1.014324307441711426e+00	1.088526785373687744e+00	1.162729263305664062e+00	1.029756307601928711e+00	1.421269536018371582e+00	1.000000000000000000e+00	1.221441507339477539e+00	1.060035943984985352e+00	1.000000000000000000e+00	1.169104695320129395e+00	1.015940785408020020e+00	1.000000000000000000e+00	1.000000000000000000e+00	1.000000000000000000e+00	1.255187034606933594e+00	1.000000000000000000e+00	1.189105272293090820e+00	1.407853841781616211e+00	1.082394361495971680e+00	1.000000000000000000e+00	1.000000000000000000e+00	1.000000000000000000e+00	1.500000000000000000e+00	1.128291487693786621e+00	1.100486874580383301e+00	1.152226328849792480e+00	1.000000000000000000e+00	1.198398113250732422e+00	1.000000000000000000e+00	1.000000000000000000e+00	1.000000000000000000e+00	1.265204191207885742e+00	1.288293361663818359e+00	1.000000000000000000e+00	1.000000000000000000e+00	1.000000000000000000e+00	1.002401471138000488e+00	1.000000000000000000e+00	1.000000000000000000e+00	1.000000000000000000e+00	1.467863798141479492e+00	1.000000000000000000e+00	1.000000000000000000e+00	1.000000000000000000e+00	1.000000000000000000e+00	1.000000000000000000e+00	1.086571693420410156e+00	1.167724251747131348e+00
		1.082385420799255371e+00	1.041192710399627686e+00	1.000000000000000000e+00	1.054170846939086914e+00	1.310696363449096680e+00	1.000000000000000000e+00	1.000000000000000000e+00	1.174115180969238281e+00	1.000000000000000000e+00	1.000000000000000000e+00	1.000000000000000000e+00	1.061091840267181396e+00	1.122183680534362793e+00	1.000000000000000000e+00	1.500000000000000000e+00	1.000000000000000000e+00	1.393543243408203125e+00	1.000000000000000000e+00	1.000000000000000000e+00	1.000000000000000000e+00	1.439920663833618164e+00	1.000000000000000000e+00	1.490881919860839844e+00	1.000000000000000000e+00	1.000000000000000000e+00	1.387240409851074219e+00	1.000000000000000000e+00	1.234854221343994141e+00	1.000000000000000000e+00	1.000000000000000000e+00	1.107223868370056152e+00	1.000000000000000000e+00	1.014907836914062500e+00	1.134031891822814941e+00	1.000000000000000000e+00	1.000000000000000000e+00	1.064254879951477051e+00	1.115241765975952148e+00	1.082986474037170410e+00	1.100522518157958984e+00	1.070941567420959473e+00	1.000000000000000000e+00	1.243224620819091797e+00	1.026274919509887695e+00	1.000000000000000000e+00	1.000000000000000000e+00	1.314268589019775391e+00	1.033584475517272949e+00
		1.063223838806152344e+00	1.031611919403076172e+00	1.000000000000000000e+00	1.407310247421264648e+00	1.500000000000000000e+00	1.000000000000000000e+00	1.251622200012207031e+00	1.000000000000000000e+00	1.205856323242187500e+00	1.037279009819030762e+00	1.051960587501525879e+00	1.041702747344970703e+00	1.000000000000000000e+00	1.083405494689941406e+00	1.000000000000000000e+00	1.000000000000000000e+00	1.000000000000000000e+00	1.000000000000000000e+00	1.044600963592529297e+00	1.000000000000000000e+00	1.000000000000000000e+00	1.123235702514648438e+00	1.143507719039916992e+00	1.000000000000000000e+00	1.000000000000000000e+00	1.235450506210327148e+00	1.000000000000000000e+00	1.030259132385253906e+00	1.000000000000000000e+00	1.204196691513061523e+00	1.000000000000000000e+00	1.211624145507812500e+00	1.346218347549438477e+00	1.000000000000000000e+00	1.152478218078613281e+00	1.191409707069396973e+00	1.000000000000000000e+00	1.244588017463684082e+00	1.000000000000000000e+00	1.299669742584228516e+00	1.086513757705688477e+00	1.000000000000000000e+00	1.000000000000000000e+00	1.000000000000000000e+00	1.000000000000000000e+00	1.000000000000000000e+00	1.289568901062011719e+00	1.140210747718811035e+00
		1.081176877021789551e+00	1.040588438510894775e+00	1.000000000000000000e+00	1.083856105804443359e+00	1.000000000000000000e+00	1.207384347915649414e+00	1.390576362609863281e+00	1.000000000000000000e+00	1.078780889511108398e+00	1.118291974067687988e+00	1.000000000000000000e+00	1.114789128303527832e+00	1.000000000000000000e+00	1.229578256607055664e+00	1.029700040817260742e+00	1.428570866584777832e+00	1.160356998443603516e+00	1.000000000000000000e+00	1.000000000000000000e+00	1.000000000000000000e+00	1.057071089744567871e+00	1.273463368415832520e+00	1.221395134925842285e+00	1.290482401847839355e+00	1.026107311248779297e+00	1.047780632972717285e+00	1.000000000000000000e+00	1.000000000000000000e+00	1.000000000000000000e+00	1.094942569732666016e+00	1.000000000000000000e+00	1.088156223297119141e+00	1.000000000000000000e+00	1.336382150650024414e+00	1.403773903846740723e+00	1.000000000000000000e+00	1.035883307456970215e+00	1.000000000000000000e+00	1.134045124053955078e+00	1.327728271484375000e+00	1.066867351531982422e+00	1.500000000000000000e+00	1.292319655418395996e+00	1.056283593177795410e+00	1.378111004829406738e+00	1.396098136901855469e+00	1.057068705558776855e+00	1.000000000000000000e+00
		1.149880170822143555e+00	1.248318433761596680e+00	1.346756696701049805e+00	1.000000000000000000e+00	1.000000000000000000e+00	1.000000000000000000e+00	1.000000000000000000e+00	1.038507580757141113e+00	1.119749426841735840e+00	1.348245024681091309e+00	1.000000000000000000e+00	1.109197080135345459e+00	1.000000000000000000e+00	1.218394160270690918e+00	1.000000000000000000e+00	1.000000000000000000e+00	1.000000000000000000e+00	1.500000000000000000e+00	1.223533630371093750e+00	1.471661567687988281e+00	1.000000000000000000e+00	1.070719122886657715e+00	1.000000000000000000e+00	1.055669903755187988e+00	1.000963211059570312e+00	1.500000000000000000e+00	1.000000000000000000e+00	1.000000000000000000e+00	1.122711777687072754e+00	1.335839271545410156e+00	1.000000000000000000e+00	1.000000000000000000e+00	1.000000000000000000e+00	1.043774008750915527e+00	1.000000000000000000e+00	1.000000000000000000e+00	1.008242011070251465e+00	1.000000000000000000e+00	1.110714077949523926e+00	1.000000000000000000e+00	1.000000000000000000e+00	1.161721348762512207e+00	1.256743550300598145e+00	1.000000000000000000e+00	1.000000000000000000e+00	1.000000000000000000e+00	1.049902677536010742e+00	1.500000000000000000e+00
		1.000000000000000000e+00	1.000000000000000000e+00	1.000000000000000000e+00	1.000000000000000000e+00	1.000000000000000000e+00	1.054202795028686523e+00	1.000000000000000000e+00	1.051068425178527832e+00	1.172825694084167480e+00	1.187045693397521973e+00	1.000000000000000000e+00	1.021149575710296631e+00	1.011938929557800293e+00	1.030360221862792969e+00	1.000000000000000000e+00	1.000000000000000000e+00	1.267227649688720703e+00	1.000000000000000000e+00	1.233268380165100098e+00	1.139058470726013184e+00	1.241613745689392090e+00	1.000000000000000000e+00	1.128386378288269043e+00	1.309242963790893555e+00	1.102559208869934082e+00	1.313418626785278320e+00	1.074194431304931641e+00	1.065909266471862793e+00	1.381264209747314453e+00	1.034384489059448242e+00	1.294237017631530762e+00	1.000000000000000000e+00	1.000000000000000000e+00	1.434399724006652832e+00	1.062348484992980957e+00	1.235135436058044434e+00	1.000000000000000000e+00	1.023774981498718262e+00	1.105136871337890625e+00	1.000000000000000000e+00	1.015892267227172852e+00	1.000000000000000000e+00	1.000000000000000000e+00	1.010935187339782715e+00	1.108859658241271973e+00	1.009776473045349121e+00	1.000000000000000000e+00	1.205915451049804688e+00
		1.000000000000000000e+00	1.000000000000000000e+00	1.000000000000000000e+00	1.057152152061462402e+00	1.000000000000000000e+00	1.002297401428222656e+00	1.000000000000000000e+00	1.224603772163391113e+00	1.281895875930786133e+00	1.000000000000000000e+00	1.000000000000000000e+00	1.107405543327331543e+00	1.214811086654663086e+00	1.000000000000000000e+00	1.000000000000000000e+00	1.000000000000000000e+00	1.223676443099975586e+00	1.000000000000000000e+00	1.158563852310180664e+00	1.094433307647705078e+00	1.000000000000000000e+00	1.132865428924560547e+00	1.000000000000000000e+00	1.137580156326293945e+00	1.000000000000000000e+00	1.000000000000000000e+00	1.000000000000000000e+00	1.142332553863525391e+00	1.304200053215026855e+00	1.072155594825744629e+00	1.000000000000000000e+00	1.000000000000000000e+00	1.000000000000000000e+00	1.181101799011230469e+00	1.282257795333862305e+00	1.000000000000000000e+00	1.279978275299072266e+00	1.000000000000000000e+00	1.000000000000000000e+00	1.000000000000000000e+00	1.441271185874938965e+00	1.000000000000000000e+00	1.000000000000000000e+00	1.000000000000000000e+00	1.000000000000000000e+00	1.000000000000000000e+00	1.000000000000000000e+00	1.045998930931091309e+00
		1.000000000000000000e+00	1.000000000000000000e+00	1.000000000000000000e+00	1.000000000000000000e+00	1.000000000000000000e+00	1.011346459388732910e+00	1.164905786514282227e+00	1.154174208641052246e+00	1.152247190475463867e+00	1.000000000000000000e+00	1.044964551925659180e+00	1.110741496086120605e+00	1.221482992172241211e+00	1.000000000000000000e+00	1.000000000000000000e+00	1.089508175849914551e+00	1.120924115180969238e+00	1.052723169326782227e+00	1.273063659667968750e+00	1.014451026916503906e+00	1.000000000000000000e+00	1.054564952850341797e+00	1.000000000000000000e+00	1.040865778923034668e+00	1.000000000000000000e+00	1.000000000000000000e+00	1.000000000000000000e+00	1.010963082313537598e+00	1.120773792266845703e+00	1.000000000000000000e+00	1.000000000000000000e+00	1.000000000000000000e+00	1.005259037017822266e+00	1.021635651588439941e+00	1.500000000000000000e+00	1.000000000000000000e+00	1.167743682861328125e+00	1.000000000000000000e+00	1.000000000000000000e+00	1.000000000000000000e+00	1.159530758857727051e+00	1.000000000000000000e+00	1.091128826141357422e+00	1.037387490272521973e+00	1.000000000000000000e+00	1.000000000000000000e+00	1.000000000000000000e+00	1.042603373527526855e+00
		1.000000000000000000e+00	1.002748727798461914e+00	1.005497455596923828e+00	1.000000000000000000e+00	1.083887696266174316e+00	1.025835275650024414e+00	1.312035799026489258e+00	1.106963992118835449e+00	1.058278322219848633e+00	1.000000000000000000e+00	1.106667995452880859e+00	1.117810845375061035e+00	1.235621690750122070e+00	1.000000000000000000e+00	1.000000000000000000e+00	1.224946618080139160e+00	1.047958493232727051e+00	1.233090877532958984e+00	1.372690677642822266e+00	1.000000000000000000e+00	1.007723927497863770e+00	1.000418186187744141e+00	1.000000000000000000e+00	1.000000000000000000e+00	1.000000000000000000e+00	1.000000000000000000e+00	1.000000000000000000e+00	1.000000000000000000e+00	1.000000000000000000e+00	1.000000000000000000e+00	1.122181057929992676e+00	1.000000000000000000e+00	1.092303991317749023e+00	1.000000000000000000e+00	1.500000000000000000e+00	1.000000000000000000e+00	1.087633132934570312e+00	1.000000000000000000e+00	1.000000000000000000e+00	1.003444194793701172e+00	1.000000000000000000e+00	1.000000000000000000e+00	1.175177454948425293e+00	1.097003579139709473e+00	1.000000000000000000e+00	1.000000000000000000e+00	1.000000000000000000e+00	1.047496080398559570e+00
		1.116912722587585449e+00	1.058456361293792725e+00	1.000000000000000000e+00	1.056081175804138184e+00	1.227333188056945801e+00	1.000000000000000000e+00	1.400969028472900391e+00	1.000000000000000000e+00	1.000000000000000000e+00	1.000000000000000000e+00	1.085769534111022949e+00	1.124525845050811768e+00	1.000000000000000000e+00	1.249051690101623535e+00	1.171066999435424805e+00	1.114973545074462891e+00	1.000000000000000000e+00	1.000000000000000000e+00	1.000000000000000000e+00	1.137498021125793457e+00	1.000000000000000000e+00	1.000000000000000000e+00	1.097846031188964844e+00	1.000000000000000000e+00	1.250901579856872559e+00	1.109308719635009766e+00	1.131753563880920410e+00	1.322786211967468262e+00	1.358467698097229004e+00	1.049953460693359375e+00	1.000000000000000000e+00	1.000000000000000000e+00	1.000000000000000000e+00	1.135412573814392090e+00	1.027719974517822266e+00	1.064394116401672363e+00	1.000000000000000000e+00	1.000000000000000000e+00	1.000000000000000000e+00	1.000000000000000000e+00	1.000000000000000000e+00	1.069170117378234863e+00	1.000000000000000000e+00	1.000000000000000000e+00	1.454632520675659180e+00	1.027482151985168457e+00	1.000000000000000000e+00	1.000000000000000000e+00
		1.113206386566162109e+00	1.231662094593048096e+00	1.350117802619934082e+00	1.239403009414672852e+00	1.099625468254089355e+00	1.000000000000000000e+00	1.206966042518615723e+00	1.254288792610168457e+00	1.000000000000000000e+00	1.000000000000000000e+00	1.237778663635253906e+00	1.000000000000000000e+00	1.000000000000000000e+00	1.000000000000000000e+00	1.117354035377502441e+00	1.091110229492187500e+00	1.260363817214965820e+00	1.000000000000000000e+00	1.069795846939086914e+00	1.235749959945678711e+00	1.389115929603576660e+00	1.000000000000000000e+00	1.000000000000000000e+00	1.000000000000000000e+00	1.000000000000000000e+00	1.041287779808044434e+00	1.030894756317138672e+00	1.000000000000000000e+00	1.031070113182067871e+00	1.110349774360656738e+00	1.000000000000000000e+00	1.322824597358703613e+00	1.058134675025939941e+00	1.000000000000000000e+00	1.000000000000000000e+00	1.000000000000000000e+00	1.000000000000000000e+00	1.000000000000000000e+00	1.000000000000000000e+00	1.245550632476806641e+00	1.000000000000000000e+00	1.447026133537292480e+00	1.045201420783996582e+00	1.000000000000000000e+00	1.000000000000000000e+00	1.000000000000000000e+00	1.205001592636108398e+00	1.000000000000000000e+00
		1.132799029350280762e+00	1.075013279914855957e+00	1.017227530479431152e+00	1.000000000000000000e+00	1.454876780509948730e+00	1.000000000000000000e+00	1.335928797721862793e+00	1.136494636535644531e+00	1.500000000000000000e+00	1.000000000000000000e+00	1.265360713005065918e+00	1.057641804218292236e+00	1.025748252868652344e+00	1.089535355567932129e+00	1.000000000000000000e+00	1.000000000000000000e+00	1.074661374092102051e+00	1.500000000000000000e+00	1.000000000000000000e+00	1.000000000000000000e+00	1.000000000000000000e+00	1.000000000000000000e+00	1.000000000000000000e+00	1.283177375793457031e+00	1.003160357475280762e+00	1.149614334106445312e+00	1.046093821525573730e+00	1.000000000000000000e+00	1.218336343765258789e+00	1.000000000000000000e+00	1.000000000000000000e+00	1.022881150245666504e+00	1.251891851425170898e+00	1.000000000000000000e+00	1.000000000000000000e+00	1.000000000000000000e+00	1.081461191177368164e+00	1.033426284790039062e+00	1.089692711830139160e+00	1.064772605895996094e+00	1.000000000000000000e+00	1.324047088623046875e+00	1.188863277435302734e+00	1.000000000000000000e+00	1.334560751914978027e+00	1.000000000000000000e+00	1.000000000000000000e+00	1.000000000000000000e+00
		1.371987223625183105e+00	1.233390450477600098e+00	1.094793677330017090e+00	1.080214142799377441e+00	1.365557670593261719e+00	1.000000000000000000e+00	1.149422168731689453e+00	1.000000000000000000e+00	1.160254120826721191e+00	1.000000000000000000e+00	1.012370944023132324e+00	1.197394907474517822e+00	1.044580578804016113e+00	1.350209236145019531e+00	1.249896526336669922e+00	1.230867385864257812e+00	1.038582086563110352e+00	1.000000000000000000e+00	1.151918649673461914e+00	1.348906636238098145e+00	1.151884436607360840e+00	1.255360603332519531e+00	1.359338164329528809e+00	1.232403874397277832e+00	1.069803833961486816e+00	1.027148127555847168e+00	1.000000000000000000e+00	1.233512163162231445e+00	1.000000000000000000e+00	1.000000000000000000e+00	1.251688838005065918e+00	1.060378432273864746e+00	1.000000000000000000e+00	1.000000000000000000e+00	1.000000000000000000e+00	1.500000000000000000e+00	1.000000000000000000e+00	1.006897211074829102e+00	1.000000000000000000e+00	1.000000000000000000e+00	1.000000000000000000e+00	1.080654025077819824e+00	1.060370922088623047e+00	1.090612292289733887e+00	1.000000000000000000e+00	1.202700972557067871e+00	1.000000000000000000e+00	1.062012195587158203e+00
		1.140689253807067871e+00	1.075442910194396973e+00	1.010196566581726074e+00	1.000000000000000000e+00	1.000000000000000000e+00	1.000000000000000000e+00	1.000000000000000000e+00	1.053353905677795410e+00	1.000000000000000000e+00	1.000000000000000000e+00	1.000000000000000000e+00	1.225376904010772705e+00	1.450753808021545410e+00	1.000000000000000000e+00	1.000000000000000000e+00	1.114022731781005859e+00	1.000000000000000000e+00	1.236593723297119141e+00	1.000000000000000000e+00	1.032817006111145020e+00	1.132360339164733887e+00	1.000000000000000000e+00	1.000000000000000000e+00	1.000000000000000000e+00	1.250804781913757324e+00	1.167165040969848633e+00	1.000000000000000000e+00	1.000000000000000000e+00	1.071172237396240234e+00	1.025490403175354004e+00	1.149264216423034668e+00	1.000000000000000000e+00	1.210216164588928223e+00	1.201752066612243652e+00	1.000000000000000000e+00	1.058295249938964844e+00	1.121647596359252930e+00	1.139280557632446289e+00	1.000000000000000000e+00	1.000000000000000000e+00	1.465841174125671387e+00	1.118322134017944336e+00	1.176300883293151855e+00	1.000000000000000000e+00	1.000000000000000000e+00	1.000000000000000000e+00	1.253972530364990234e+00	1.067236423492431641e+00
		1.000000000000000000e+00	1.083836197853088379e+00	1.167672395706176758e+00	1.000000000000000000e+00	1.128268957138061523e+00	1.044919133186340332e+00	1.000000000000000000e+00	1.000000000000000000e+00	1.006522893905639648e+00	1.076884388923645020e+00	1.360682249069213867e+00	1.000000000000000000e+00	1.000000000000000000e+00	1.000000000000000000e+00	1.000000000000000000e+00	1.000000000000000000e+00	1.308774471282958984e+00	1.000000000000000000e+00	1.000000000000000000e+00	1.000000000000000000e+00	1.261103153228759766e+00	1.000000000000000000e+00	1.193956613540649414e+00	1.381100535392761230e+00	1.052504658699035645e+00	1.132178306579589844e+00	1.000000000000000000e+00	1.478576779365539551e+00	1.000000000000000000e+00	1.000000000000000000e+00	1.097377419471740723e+00	1.049626588821411133e+00	1.000000000000000000e+00	1.500000000000000000e+00	1.500000000000000000e+00	1.000000000000000000e+00	1.000000000000000000e+00	1.000000000000000000e+00	1.000000000000000000e+00	1.000000000000000000e+00	1.000000000000000000e+00	1.000000000000000000e+00	1.327174782752990723e+00	1.000000000000000000e+00	1.000000000000000000e+00	1.061670184135437012e+00	1.010156631469726562e+00	1.095647454261779785e+00
		1.000000000000000000e+00	1.030695617198944092e+00	1.061391234397888184e+00	1.102660179138183594e+00	1.059413790702819824e+00	1.164137959480285645e+00	1.000000000000000000e+00	1.000000000000000000e+00	1.000000000000000000e+00	1.011778354644775391e+00	1.187279462814331055e+00	1.000000000000000000e+00	1.000000000000000000e+00	1.000000000000000000e+00	1.000000000000000000e+00	1.000000000000000000e+00	1.302681803703308105e+00	1.000000000000000000e+00	1.000000000000000000e+00	1.000000000000000000e+00	1.144928216934204102e+00	1.079781293869018555e+00	1.045338988304138184e+00	1.291916251182556152e+00	1.148978233337402344e+00	1.008137226104736328e+00	1.000000000000000000e+00	1.249299883842468262e+00	1.000000000000000000e+00	1.000000000000000000e+00	1.092067718505859375e+00	1.098472952842712402e+00	1.000000000000000000e+00	1.292627573013305664e+00	1.500000000000000000e+00	1.000000000000000000e+00	1.000000000000000000e+00	1.000000000000000000e+00	1.000000000000000000e+00	1.000000000000000000e+00	1.000000000000000000e+00	1.000000000000000000e+00	1.225156188011169434e+00	1.000000000000000000e+00	1.000000000000000000e+00	1.000000000000000000e+00	1.000000000000000000e+00	1.184167861938476562e+00
		1.053508758544921875e+00	1.026754379272460938e+00	1.000000000000000000e+00	1.301293015480041504e+00	1.000947237014770508e+00	1.292634129524230957e+00	1.000000000000000000e+00	1.014321684837341309e+00	1.000000000000000000e+00	1.000000000000000000e+00	1.026574730873107910e+00	1.049243509769439697e+00	1.000000000000000000e+00	1.098487019538879395e+00	1.000000000000000000e+00	1.000000000000000000e+00	1.308501243591308594e+00	1.052701473236083984e+00	1.000000000000000000e+00	1.000000000000000000e+00	1.040438294410705566e+00	1.196011424064636230e+00	1.000000000000000000e+00	1.215457677841186523e+00	1.254841089248657227e+00	1.000000000000000000e+00	1.000000000000000000e+00	1.033897876739501953e+00	1.000000000000000000e+00	1.000000000000000000e+00	1.096746444702148438e+00	1.156771421432495117e+00	1.000000000000000000e+00	1.076556563377380371e+00	1.241115093231201172e+00	1.000000000000000000e+00	1.030367851257324219e+00	1.000000000000000000e+00	1.019458651542663574e+00	1.019923686981201172e+00	1.000000000000000000e+00	1.000000000000000000e+00	1.135396957397460938e+00	1.038776397705078125e+00	1.025147795677185059e+00	1.000000000000000000e+00	1.000000000000000000e+00	1.282484531402587891e+00
		1.151422619819641113e+00	1.075711309909820557e+00	1.000000000000000000e+00	1.491236686706542969e+00	1.000000000000000000e+00	1.413009047508239746e+00	1.000000000000000000e+00	1.031515836715698242e+00	1.000000000000000000e+00	1.000000000000000000e+00	1.000000000000000000e+00	1.124503672122955322e+00	1.000000000000000000e+00	1.249007344245910645e+00	1.000000000000000000e+00	1.000000000000000000e+00	1.307020545005798340e+00	1.167893528938293457e+00	1.000000000000000000e+00	1.000000000000000000e+00	1.000000000000000000e+00	1.304747104644775391e+00	1.000000000000000000e+00	1.132824778556823730e+00	1.352959871292114258e+00	1.000000000000000000e+00	1.000000000000000000e+00	1.000000000000000000e+00	1.000000000000000000e+00	1.000000000000000000e+00	1.095307826995849609e+00	1.208222508430480957e+00	1.000000000000000000e+00	1.000000000000000000e+00	1.000000000000000000e+00	1.000000000000000000e+00	1.113983035087585449e+00	1.000000000000000000e+00	1.120094895362854004e+00	1.124908804893493652e+00	1.000000000000000000e+00	1.000000000000000000e+00	1.040006160736083984e+00	1.092255115509033203e+00	1.070497751235961914e+00	1.000000000000000000e+00	1.000000000000000000e+00	1.372959971427917480e+00
		1.000000000000000000e+00	1.000000000000000000e+00	1.000000000000000000e+00	1.000000000000000000e+00	1.000000000000000000e+00	1.000000000000000000e+00	1.000000000000000000e+00	1.032850980758666992e+00	1.239948987960815430e+00	1.000000000000000000e+00	1.015475392341613770e+00	1.188772499561309814e+00	1.282756567001342773e+00	1.094788432121276855e+00	1.000000000000000000e+00	1.003918886184692383e+00	1.137609362602233887e+00	1.000000000000000000e+00	1.000000000000000000e+00	1.000000000000000000e+00	1.000000000000000000e+00	1.093453526496887207e+00	1.000000000000000000e+00	1.000000000000000000e+00	1.000000000000000000e+00	1.388656616210937500e+00	1.000000000000000000e+00	1.000000000000000000e+00	1.000000000000000000e+00	1.000000000000000000e+00	1.316319465637207031e+00	1.179530024528503418e+00	1.000000000000000000e+00	1.042062520980834961e+00	1.115597844123840332e+00	1.195524930953979492e+00	1.007656693458557129e+00	1.166451215744018555e+00	1.194391608238220215e+00	1.050511240959167480e+00	1.130211949348449707e+00	1.000000000000000000e+00	1.022704958915710449e+00	1.000000000000000000e+00	1.192006468772888184e+00	1.000000000000000000e+00	1.036927461624145508e+00	1.000000000000000000e+00
		1.000000000000000000e+00	1.098915338516235352e+00	1.197830677032470703e+00	1.000000000000000000e+00	1.274934053421020508e+00	1.000000000000000000e+00	1.000000000000000000e+00	1.000000000000000000e+00	1.000000000000000000e+00	1.000000000000000000e+00	1.500000000000000000e+00	1.181572437286376953e+00	1.363144874572753906e+00	1.000000000000000000e+00	1.000000000000000000e+00	1.000000000000000000e+00	1.262203812599182129e+00	1.000000000000000000e+00	1.000000000000000000e+00	1.000000000000000000e+00	1.000000000000000000e+00	1.000000000000000000e+00	1.451959252357482910e+00	1.064436316490173340e+00	1.129973769187927246e+00	1.000000000000000000e+00	1.000000000000000000e+00	1.000000000000000000e+00	1.251828074455261230e+00	1.000000000000000000e+00	1.000000000000000000e+00	1.155015945434570312e+00	1.051725864410400391e+00	1.024865984916687012e+00	1.000000000000000000e+00	1.080965876579284668e+00	1.052647233009338379e+00	1.000000000000000000e+00	1.000000000000000000e+00	1.000000000000000000e+00	1.000000000000000000e+00	1.000000000000000000e+00	1.000000000000000000e+00	1.017379283905029297e+00	1.000000000000000000e+00	1.183955073356628418e+00	1.000000000000000000e+00	1.146644115447998047e+00
		1.000000000000000000e+00	1.107639491558074951e+00	1.215278983116149902e+00	1.000000000000000000e+00	1.000000000000000000e+00	1.129878878593444824e+00	1.003934144973754883e+00	1.000000000000000000e+00	1.082780003547668457e+00	1.024853348731994629e+00	1.303989768028259277e+00	1.084497332572937012e+00	1.168994665145874023e+00	1.000000000000000000e+00	1.146637320518493652e+00	1.000000000000000000e+00	1.302300333976745605e+00	1.000000000000000000e+00	1.000000000000000000e+00	1.117524862289428711e+00	1.000000000000000000e+00	1.000000000000000000e+00	1.000000000000000000e+00	1.005997300148010254e+00	1.000000000000000000e+00	1.000000000000000000e+00	1.000000000000000000e+00	1.000000000000000000e+00	1.233016848564147949e+00	1.000000000000000000e+00	1.000000000000000000e+00	1.088613390922546387e+00	1.000000000000000000e+00	1.227500557899475098e+00	1.232990264892578125e+00	1.184558629989624023e+00	1.000000000000000000e+00	1.240808367729187012e+00	1.000000000000000000e+00	1.000000000000000000e+00	1.000000000000000000e+00	1.250499844551086426e+00	1.335404753684997559e+00	1.037492513656616211e+00	1.000000000000000000e+00	1.000000000000000000e+00	1.191229462623596191e+00	1.034603595733642578e+00
		1.083149909973144531e+00	1.077937364578247070e+00	1.072724819183349609e+00	1.327388048171997070e+00	1.021576046943664551e+00	1.116176366806030273e+00	1.000000000000000000e+00	1.035080790519714355e+00	1.000000000000000000e+00	1.193179011344909668e+00	1.000000000000000000e+00	1.012742400169372559e+00	1.000000000000000000e+00	1.025484800338745117e+00	1.000000000000000000e+00	1.000000000000000000e+00	1.101730108261108398e+00	1.480511069297790527e+00	1.000000000000000000e+00	1.000000000000000000e+00	1.192919731140136719e+00	1.000000000000000000e+00	1.096767544746398926e+00	1.000000000000000000e+00	1.110346794128417969e+00	1.385193824768066406e+00	1.059088826179504395e+00	1.000000000000000000e+00	1.000000000000000000e+00	1.000000000000000000e+00	1.000000000000000000e+00	1.000000000000000000e+00	1.000000000000000000e+00	1.000000000000000000e+00	1.000000000000000000e+00	1.000000000000000000e+00	1.000000000000000000e+00	1.152351140975952148e+00	1.000000000000000000e+00	1.000000000000000000e+00	1.123061418533325195e+00	1.075696587562561035e+00	1.218131542205810547e+00	1.446096777915954590e+00	1.000000000000000000e+00	1.500000000000000000e+00	1.341423869132995605e+00	1.000000000000000000e+00
		1.000000000000000000e+00	1.017000615596771240e+00	1.034001231193542480e+00	1.052915453910827637e+00	1.000000000000000000e+00	1.000000000000000000e+00	1.000000000000000000e+00	1.000000000000000000e+00	1.058479309082031250e+00	1.000000000000000000e+00	1.056870579719543457e+00	1.000000000000000000e+00	1.000000000000000000e+00	1.000000000000000000e+00	1.000000000000000000e+00	1.500000000000000000e+00	1.000000000000000000e+00	1.500000000000000000e+00	1.000000000000000000e+00	1.168077468872070312e+00	1.256036639213562012e+00	1.000000000000000000e+00	1.424894690513610840e+00	1.070998668670654297e+00	1.000000000000000000e+00	1.251203536987304688e+00	1.181972861289978027e+00	1.000000000000000000e+00	1.020218491554260254e+00	1.000000000000000000e+00	1.000000000000000000e+00	1.063879251480102539e+00	1.000000000000000000e+00	1.195707440376281738e+00	1.214295029640197754e+00	1.000000000000000000e+00	1.000000000000000000e+00	1.000000000000000000e+00	1.500000000000000000e+00	1.245694637298583984e+00	1.112131476402282715e+00	1.013111114501953125e+00	1.137679576873779297e+00	1.000000000000000000e+00	1.374344229698181152e+00	1.053596854209899902e+00	1.000000000000000000e+00	1.030689358711242676e+00
		1.274866819381713867e+00	1.137433409690856934e+00	1.000000000000000000e+00	1.000000000000000000e+00	1.000000000000000000e+00	1.352860331535339355e+00	1.000000000000000000e+00	1.104022145271301270e+00	1.096888542175292969e+00	1.263813972473144531e+00	1.102985024452209473e+00	1.003089904785156250e+00	1.000000000000000000e+00	1.006179809570312500e+00	1.143573641777038574e+00	1.000000000000000000e+00	1.000000000000000000e+00	1.000000000000000000e+00	1.000000000000000000e+00	1.247854948043823242e+00	1.000000000000000000e+00	1.000000000000000000e+00	1.000000000000000000e+00	1.000000000000000000e+00	1.000000000000000000e+00	1.150866508483886719e+00	1.000000000000000000e+00	1.415441751480102539e+00	1.019753336906433105e+00	1.000000000000000000e+00	1.000000000000000000e+00	1.274836659431457520e+00	1.158777713775634766e+00	1.000000000000000000e+00	1.040849447250366211e+00	1.000000000000000000e+00	1.107411503791809082e+00	1.000000000000000000e+00	1.084942221641540527e+00	1.000000000000000000e+00	1.032352566719055176e+00	1.000011205673217773e+00	1.360663652420043945e+00	1.005520701408386230e+00	1.131104946136474609e+00	1.000000000000000000e+00	1.073753952980041504e+00	1.000000000000000000e+00
		1.093320846557617188e+00	1.046660423278808594e+00	1.000000000000000000e+00	1.000000000000000000e+00	1.000000000000000000e+00	1.284173727035522461e+00	1.000000000000000000e+00	1.319985985755920410e+00	1.173599004745483398e+00	1.187247753143310547e+00	1.000000000000000000e+00	1.091198444366455078e+00	1.182396888732910156e+00	1.000000000000000000e+00	1.000000000000000000e+00	1.000000000000000000e+00	1.000000000000000000e+00	1.248486518859863281e+00	1.220297813415527344e+00	1.000000000000000000e+00	1.000000000000000000e+00	1.000000000000000000e+00	1.000000000000000000e+00	1.000000000000000000e+00	1.000000000000000000e+00	1.317006587982177734e+00	1.000000000000000000e+00	1.000000000000000000e+00	1.000000000000000000e+00	1.033722996711730957e+00	1.500000000000000000e+00	1.127152204513549805e+00	1.000000000000000000e+00	1.000000000000000000e+00	1.351881504058837891e+00	1.066696405410766602e+00	1.000000000000000000e+00	1.028994798660278320e+00	1.000000000000000000e+00	1.000000000000000000e+00	1.000000000000000000e+00	1.130829930305480957e+00	1.224936246871948242e+00	1.044558167457580566e+00	1.000000000000000000e+00	1.000000000000000000e+00	1.000000000000000000e+00	1.000000000000000000e+00
		1.033689737319946289e+00	1.016844868659973145e+00	1.000000000000000000e+00	1.048541784286499023e+00	1.257856845855712891e+00	1.010097861289978027e+00	1.150116920471191406e+00	1.443790316581726074e+00	1.121887445449829102e+00	1.290603280067443848e+00	1.080848455429077148e+00	1.252076447010040283e+00	1.158315658569335938e+00	1.345837235450744629e+00	1.415073633193969727e+00	1.100002527236938477e+00	1.018716812133789062e+00	1.068984508514404297e+00	1.155035972595214844e+00	1.000000000000000000e+00	1.000000000000000000e+00	1.110731840133666992e+00	1.090153098106384277e+00	1.152636766433715820e+00	1.003609180450439453e+00	1.152363657951354980e+00	1.029633760452270508e+00	1.200137138366699219e+00	1.085494160652160645e+00	1.389200687408447266e+00	1.000000000000000000e+00	1.000000000000000000e+00	1.008278369903564453e+00	1.249206066131591797e+00	1.000000000000000000e+00	1.081935167312622070e+00	1.047308444976806641e+00	1.274895191192626953e+00	1.000000000000000000e+00	1.091053605079650879e+00	1.022500157356262207e+00	1.310562610626220703e+00	1.243865251541137695e+00	1.186532139778137207e+00	1.043713331222534180e+00	1.064113140106201172e+00	1.000000000000000000e+00	1.000000000000000000e+00
		1.000000000000000000e+00	1.000000000000000000e+00	1.000000000000000000e+00	1.000000000000000000e+00	1.000000000000000000e+00	1.499434947967529297e+00	1.000000000000000000e+00	1.000000000000000000e+00	1.425348639488220215e+00	1.105786442756652832e+00	1.112772583961486816e+00	1.020500063896179199e+00	1.000000000000000000e+00	1.041000127792358398e+00	1.345406770706176758e+00	1.000000000000000000e+00	1.000000000000000000e+00	1.275576114654541016e+00	1.035132288932800293e+00	1.000000000000000000e+00	1.132430315017700195e+00	1.000000000000000000e+00	1.165214061737060547e+00	1.000000000000000000e+00	1.140932798385620117e+00	1.000000000000000000e+00	1.164746761322021484e+00	1.339366793632507324e+00	1.038317680358886719e+00	1.024373888969421387e+00	1.120722532272338867e+00	1.066429853439331055e+00	1.000000000000000000e+00	1.071941137313842773e+00	1.096467614173889160e+00	1.026148438453674316e+00	1.216506719589233398e+00	1.091349482536315918e+00	1.000000000000000000e+00	1.062289118766784668e+00	1.000000000000000000e+00	1.286004304885864258e+00	1.000000000000000000e+00	1.000000000000000000e+00	1.040782690048217773e+00	1.273214221000671387e+00	1.000000000000000000e+00	1.000000000000000000e+00
		1.067379355430603027e+00	1.033689677715301514e+00	1.000000000000000000e+00	1.097083568572998047e+00	1.360959410667419434e+00	1.000000000000000000e+00	1.061791300773620605e+00	1.500000000000000000e+00	1.065010070800781250e+00	1.335189700126647949e+00	1.161696791648864746e+00	1.257880508899688721e+00	1.316631317138671875e+00	1.199129700660705566e+00	1.500000000000000000e+00	1.200005173683166504e+00	1.037433743476867676e+00	1.137968897819519043e+00	1.041643142700195312e+00	1.000000000000000000e+00	1.000000000000000000e+00	1.000000000000000000e+00	1.177267432212829590e+00	1.141038060188293457e+00	1.007218480110168457e+00	1.304727315902709961e+00	1.000000000000000000e+00	1.398290157318115234e+00	1.124205946922302246e+00	1.500000000000000000e+00	1.000000000000000000e+00	1.000000000000000000e+00	1.016556620597839355e+00	1.498412251472473145e+00	1.000000000000000000e+00	1.000000000000000000e+00	1.094616889953613281e+00	1.065163373947143555e+00	1.000000000000000000e+00	1.182107210159301758e+00	1.000000000000000000e+00	1.121125340461730957e+00	1.320469617843627930e+00	1.126211643218994141e+00	1.000000000000000000e+00	1.128226280212402344e+00	1.000000000000000000e+00	1.000000000000000000e+00
		1.000000000000000000e+00	1.000000000000000000e+00	1.000000000000000000e+00	1.000000000000000000e+00	1.154754400253295898e+00	1.020195722579956055e+00	1.238442540168762207e+00	1.387580633163452148e+00	1.178764820098876953e+00	1.246016860008239746e+00	1.000000000000000000e+00	1.246272385120391846e+00	1.000000000000000000e+00	1.492544770240783691e+00	1.330147385597229004e+00	1.000000000000000000e+00	1.000000000000000000e+00	1.000000000000000000e+00	1.268428683280944824e+00	1.000000000000000000e+00	1.000000000000000000e+00	1.221463561058044434e+00	1.003038763999938965e+00	1.164235353469848633e+00	1.000000000000000000e+00	1.000000000000000000e+00	1.059267640113830566e+00	1.001984238624572754e+00	1.046782374382019043e+00	1.278401374816894531e+00	1.000000000000000000e+00	1.000000000000000000e+00	1.000000000000000000e+00	1.000000000000000000e+00	1.000000000000000000e+00	1.163870334625244141e+00	1.000000000000000000e+00	1.484627008438110352e+00	1.000000000000000000e+00	1.000000000000000000e+00	1.045000314712524414e+00	1.500000000000000000e+00	1.167260885238647461e+00	1.246852636337280273e+00	1.087426662445068359e+00	1.000000000000000000e+00	1.000000000000000000e+00	1.000000000000000000e+00
		1.066617488861083984e+00	1.033308744430541992e+00	1.000000000000000000e+00	1.164501905441284180e+00	1.156169652938842773e+00	1.000000000000000000e+00	1.212504148483276367e+00	1.344683885574340820e+00	1.000000000000000000e+00	1.000000000000000000e+00	1.000000000000000000e+00	1.027015149593353271e+00	1.000000000000000000e+00	1.054030299186706543e+00	1.000000000000000000e+00	1.000000000000000000e+00	1.000000000000000000e+00	1.000000000000000000e+00	1.500000000000000000e+00	1.000000000000000000e+00	1.127864599227905273e+00	1.090739607810974121e+00	1.023043751716613770e+00	1.018308401107788086e+00	1.000000000000000000e+00	1.000000000000000000e+00	1.000000000000000000e+00	1.301297783851623535e+00	1.189633846282958984e+00	1.039301156997680664e+00	1.000000000000000000e+00	1.124238252639770508e+00	1.393363118171691895e+00	1.000000000000000000e+00	1.038108229637145996e+00	1.219929814338684082e+00	1.214808940887451172e+00	1.000000000000000000e+00	1.000000000000000000e+00	1.000000000000000000e+00	1.000000000000000000e+00	1.234212279319763184e+00	1.007893800735473633e+00	1.000000000000000000e+00	1.177848219871520996e+00	1.068125009536743164e+00	1.463004469871520996e+00	1.000000000000000000e+00
		1.138423800468444824e+00	1.163017451763153076e+00	1.187611103057861328e+00	1.000000000000000000e+00	1.000000000000000000e+00	1.246075987815856934e+00	1.380947589874267578e+00	1.448705077171325684e+00	1.000000000000000000e+00	1.000000000000000000e+00	1.000000000000000000e+00	1.000000000000000000e+00	1.000000000000000000e+00	1.000000000000000000e+00	1.000000000000000000e+00	1.000000000000000000e+00	1.000000000000000000e+00	1.177157044410705566e+00	1.000000000000000000e+00	1.327572464942932129e+00	1.048798441886901855e+00	1.313830018043518066e+00	1.236545324325561523e+00	1.000000000000000000e+00	1.000000000000000000e+00	1.396979570388793945e+00	1.000000000000000000e+00	1.000000000000000000e+00	1.000000000000000000e+00	1.137398004531860352e+00	1.000000000000000000e+00	1.140770196914672852e+00	1.042743682861328125e+00	1.017533779144287109e+00	1.136917829513549805e+00	1.000000000000000000e+00	1.000000000000000000e+00	1.000000000000000000e+00	1.000000000000000000e+00	1.130030751228332520e+00	1.250365734100341797e+00	1.000000000000000000e+00	1.318807482719421387e+00	1.245869755744934082e+00	1.000000000000000000e+00	1.000000000000000000e+00	1.000000000000000000e+00	1.365600228309631348e+00
		1.222635388374328613e+00	1.125918507575988770e+00	1.029201626777648926e+00	1.000000000000000000e+00	1.000000000000000000e+00	1.333391427993774414e+00	1.063269615173339844e+00	1.197084426879882812e+00	1.107073068618774414e+00	1.000000000000000000e+00	1.000000000000000000e+00	1.037104666233062744e+00	1.000000000000000000e+00	1.074209332466125488e+00	1.000000000000000000e+00	1.000000000000000000e+00	1.000000000000000000e+00	1.112084746360778809e+00	1.000000000000000000e+00	1.272955656051635742e+00	1.000000000000000000e+00	1.233613729476928711e+00	1.143675923347473145e+00	1.000000000000000000e+00	1.027638673782348633e+00	1.293358564376831055e+00	1.000000000000000000e+00	1.013810038566589355e+00	1.087365388870239258e+00	1.181621789932250977e+00	1.000000000000000000e+00	1.191156983375549316e+00	1.000000000000000000e+00	1.161271691322326660e+00	1.000000000000000000e+00	1.000000000000000000e+00	1.000000000000000000e+00	1.092619299888610840e+00	1.075231790542602539e+00	1.041516304016113281e+00	1.000000000000000000e+00	1.000000000000000000e+00	1.114151477813720703e+00	1.021438360214233398e+00	1.000000000000000000e+00	1.115235447883605957e+00	1.000000000000000000e+00	1.132280349731445312e+00
		1.304764628410339355e+00	1.152382314205169678e+00	1.000000000000000000e+00	1.221929550170898438e+00	1.009139657020568848e+00	1.418448805809020996e+00	1.000000000000000000e+00	1.000000000000000000e+00	1.246153116226196289e+00	1.000000000000000000e+00	1.000000000000000000e+00	1.195659339427947998e+00	1.047880411148071289e+00	1.343438267707824707e+00	1.064516663551330566e+00	1.000000000000000000e+00	1.000000000000000000e+00	1.045520305633544922e+00	1.127982258796691895e+00	1.216574668884277344e+00	1.000000000000000000e+00	1.151765108108520508e+00	1.049345731735229492e+00	1.000000000000000000e+00	1.114280104637145996e+00	1.188081622123718262e+00	1.000000000000000000e+00	1.031095623970031738e+00	1.272367596626281738e+00	1.223938345909118652e+00	1.000000000000000000e+00	1.239604949951171875e+00	1.000000000000000000e+00	1.302851080894470215e+00	1.000000000000000000e+00	1.011298656463623047e+00	1.000000000000000000e+00	1.373061180114746094e+00	1.314476132392883301e+00	1.000000000000000000e+00	1.000000000000000000e+00	1.000000000000000000e+00	1.000000000000000000e+00	1.000000000000000000e+00	1.219303369522094727e+00	1.260271072387695312e+00	1.106076002120971680e+00	1.000000000000000000e+00
		1.000000000000000000e+00	1.000000000000000000e+00	1.000000000000000000e+00	1.352384686470031738e+00	1.000000000000000000e+00	1.206452727317810059e+00	1.000000000000000000e+00	1.026174187660217285e+00	1.000000000000000000e+00	1.000000000000000000e+00	1.000000000000000000e+00	1.220726251602172852e+00	1.279454112052917480e+00	1.161998391151428223e+00	1.000000000000000000e+00	1.000000000000000000e+00	1.000000000000000000e+00	1.000000000000000000e+00	1.000000000000000000e+00	1.139772295951843262e+00	1.092980265617370605e+00	1.405592083930969238e+00	1.026801109313964844e+00	1.000000000000000000e+00	1.194930315017700195e+00	1.000000000000000000e+00	1.479572892189025879e+00	1.000000000000000000e+00	1.149832248687744141e+00	1.406661033630371094e+00	1.000000000000000000e+00	1.224614739418029785e+00	1.000000000000000000e+00	1.311201810836791992e+00	1.000000000000000000e+00	1.125702500343322754e+00	1.187738180160522461e+00	1.236664056777954102e+00	1.000000000000000000e+00	1.000000000000000000e+00	1.000000000000000000e+00	1.000000000000000000e+00	1.000000000000000000e+00	1.021494626998901367e+00	1.424447536468505859e+00	1.138585686683654785e+00	1.500000000000000000e+00	1.190974593162536621e+00
		1.000000000000000000e+00	1.000000000000000000e+00	1.000000000000000000e+00	1.000000000000000000e+00	1.013894677162170410e+00	1.000000000000000000e+00	1.000000000000000000e+00	1.000000000000000000e+00	1.073050737380981445e+00	1.303203821182250977e+00	1.035158276557922363e+00	1.066147387027740479e+00	1.108387589454650879e+00	1.023907184600830078e+00	1.000000000000000000e+00	1.000000000000000000e+00	1.049195766448974609e+00	1.000000000000000000e+00	1.500000000000000000e+00	1.000000000000000000e+00	1.000000000000000000e+00	1.000000000000000000e+00	1.000000000000000000e+00	1.188305854797363281e+00	1.155581474304199219e+00	1.263130068778991699e+00	1.275133728981018066e+00	1.247113108634948730e+00	1.349491596221923828e+00	1.158811450004577637e+00	1.000000000000000000e+00	1.185656070709228516e+00	1.170999646186828613e+00	1.171754717826843262e+00	1.318502545356750488e+00	1.129692673683166504e+00	1.373866200447082520e+00	1.193624377250671387e+00	1.090435028076171875e+00	1.283159494400024414e+00	1.500000000000000000e+00	1.318431615829467773e+00	1.225053906440734863e+00	1.098755359649658203e+00	1.500000000000000000e+00	1.410211086273193359e+00	1.000000000000000000e+00	1.455469489097595215e+00
		1.198844909667968750e+00	1.215420186519622803e+00	1.231995463371276855e+00	1.270762681961059570e+00	1.356164813041687012e+00	1.173601031303405762e+00	1.000000000000000000e+00	1.000000000000000000e+00	1.000000000000000000e+00	1.074760437011718750e+00	1.246591567993164062e+00	1.096826314926147461e+00	1.193652629852294922e+00	1.000000000000000000e+00	1.321591138839721680e+00	1.102920889854431152e+00	1.000000000000000000e+00	1.000000000000000000e+00	1.060189366340637207e+00	1.018785834312438965e+00	1.000000000000000000e+00	1.307916522026062012e+00	1.111836194992065430e+00	1.000000000000000000e+00	1.004984736442565918e+00	1.000000000000000000e+00	1.113002896308898926e+00	1.000000000000000000e+00	1.000000000000000000e+00	1.197488546371459961e+00	1.297938346862792969e+00	1.086216926574707031e+00	1.131488561630249023e+00	1.000000000000000000e+00	1.442752242088317871e+00	1.204439997673034668e+00	1.025005817413330078e+00	1.079318165779113770e+00	1.000000000000000000e+00	1.000000000000000000e+00	1.394766330718994141e+00	1.321253538131713867e+00	1.040153741836547852e+00	1.000000000000000000e+00	1.000000000000000000e+00	1.098865747451782227e+00	1.000000000000000000e+00	1.000000000000000000e+00
		1.000000000000000000e+00	1.250000000000000000e+00	1.500000000000000000e+00	1.000000000000000000e+00	1.000000000000000000e+00	1.000000000000000000e+00	1.034890174865722656e+00	1.146508336067199707e+00	1.251209497451782227e+00	1.000000000000000000e+00	1.175746321678161621e+00	1.076560199260711670e+00	1.153120398521423340e+00	1.000000000000000000e+00	1.000000000000000000e+00	1.026871204376220703e+00	1.196821570396423340e+00	1.143797516822814941e+00	1.000000000000000000e+00	1.059224843978881836e+00	1.075075030326843262e+00	1.000000000000000000e+00	1.000000000000000000e+00	1.000000000000000000e+00	1.000000000000000000e+00	1.000000000000000000e+00	1.045337557792663574e+00	1.000000000000000000e+00	1.000000000000000000e+00	1.040466070175170898e+00	1.160603284835815430e+00	1.444146156311035156e+00	1.000000000000000000e+00	1.087612390518188477e+00	1.410495996475219727e+00	1.223087787628173828e+00	1.437162280082702637e+00	1.308247685432434082e+00	1.000000000000000000e+00	1.194432377815246582e+00	1.123254776000976562e+00	1.000000000000000000e+00	1.000000000000000000e+00	1.016155481338500977e+00	1.038683652877807617e+00	1.000000000000000000e+00	1.000000000000000000e+00	1.083124876022338867e+00
		1.000000000000000000e+00	1.123650431632995605e+00	1.247300863265991211e+00	1.000000000000000000e+00	1.071764826774597168e+00	1.000000000000000000e+00	1.306602716445922852e+00	1.500000000000000000e+00	1.082516431808471680e+00	1.147014617919921875e+00	1.061604142189025879e+00	1.087961018085479736e+00	1.175922036170959473e+00	1.000000000000000000e+00	1.000000000000000000e+00	1.000000000000000000e+00	1.141254425048828125e+00	1.500000000000000000e+00	1.120316505432128906e+00	1.067651987075805664e+00	1.040760755538940430e+00	1.000000000000000000e+00	1.000000000000000000e+00	1.000000000000000000e+00	1.000000000000000000e+00	1.000000000000000000e+00	1.407398700714111328e+00	1.500000000000000000e+00	1.000000000000000000e+00	1.000000000000000000e+00	1.000000000000000000e+00	1.224510312080383301e+00	1.000000000000000000e+00	1.000000000000000000e+00	1.207639098167419434e+00	1.080977439880371094e+00	1.500000000000000000e+00	1.232979893684387207e+00	1.000000000000000000e+00	1.055848598480224609e+00	1.029185891151428223e+00	1.000000000000000000e+00	1.000000000000000000e+00	1.125586748123168945e+00	1.084658384323120117e+00	1.000000000000000000e+00	1.500000000000000000e+00	1.012486815452575684e+00
		1.000000000000000000e+00	1.013962149620056152e+00	1.027924299240112305e+00	1.000000000000000000e+00	1.276841044425964355e+00	1.000000000000000000e+00	1.500000000000000000e+00	1.500000000000000000e+00	1.003095507621765137e+00	1.424180388450622559e+00	1.033547282218933105e+00	1.144912421703338623e+00	1.289824843406677246e+00	1.000000000000000000e+00	1.000000000000000000e+00	1.015838623046875000e+00	1.176317334175109863e+00	1.500000000000000000e+00	1.340487122535705566e+00	1.159142255783081055e+00	1.088629961013793945e+00	1.000000000000000000e+00	1.000000000000000000e+00	1.000000000000000000e+00	1.000000000000000000e+00	1.000000000000000000e+00	1.500000000000000000e+00	1.500000000000000000e+00	1.000000000000000000e+00	1.000000000000000000e+00	1.000000000000000000e+00	1.106678009033203125e+00	1.000000000000000000e+00	1.000000000000000000e+00	1.104790925979614258e+00	1.027261376380920410e+00	1.500000000000000000e+00	1.256060719490051270e+00	1.012876272201538086e+00	1.003597855567932129e+00	1.018100738525390625e+00	1.000000000000000000e+00	1.000000000000000000e+00	1.319721698760986328e+00	1.213952541351318359e+00	1.050888657569885254e+00	1.500000000000000000e+00	1.022861480712890625e+00
		1.000000000000000000e+00	1.045307159423828125e+00	1.090614318847656250e+00	1.000228404998779297e+00	1.151960015296936035e+00	1.000000000000000000e+00	1.370752334594726562e+00	1.500000000000000000e+00	1.021617412567138672e+00	1.327575206756591797e+00	1.038927674293518066e+00	1.135609149932861328e+00	1.064740657806396484e+00	1.206477642059326172e+00	1.117832899093627930e+00	1.000000000000000000e+00	1.000000000000000000e+00	1.500000000000000000e+00	1.267971634864807129e+00	1.146781682968139648e+00	1.000000000000000000e+00	1.000000000000000000e+00	1.054177284240722656e+00	1.000000000000000000e+00	1.016075134277343750e+00	1.000000000000000000e+00	1.500000000000000000e+00	1.500000000000000000e+00	1.100035905838012695e+00	1.113995313644409180e+00	1.000000000000000000e+00	1.000000000000000000e+00	1.000000000000000000e+00	1.169596910476684570e+00	1.053005337715148926e+00	1.000000000000000000e+00	1.500000000000000000e+00	1.165569782257080078e+00	1.000000000000000000e+00	1.000000000000000000e+00	1.000000000000000000e+00	1.000000000000000000e+00	1.000000000000000000e+00	1.116133451461791992e+00	1.221240162849426270e+00	1.004417181015014648e+00	1.500000000000000000e+00	1.010293006896972656e+00
		1.011493206024169922e+00	1.082398772239685059e+00	1.153304338455200195e+00	1.224356293678283691e+00	1.027078986167907715e+00	1.000000000000000000e+00	1.068988204002380371e+00	1.000000000000000000e+00	1.040139317512512207e+00	1.230969905853271484e+00	1.044308066368103027e+00	1.250000000000000000e+00	1.000000000000000000e+00	1.500000000000000000e+00	1.479407072067260742e+00	1.000000000000000000e+00	1.000000000000000000e+00	1.000000000000000000e+00	1.195456147193908691e+00	1.134421229362487793e+00	1.000000000000000000e+00	1.000000000000000000e+00	1.251385569572448730e+00	1.065786004066467285e+00	1.368509173393249512e+00	1.000000000000000000e+00	1.249854087829589844e+00	1.000000000000000000e+00	1.269867062568664551e+00	1.264041662216186523e+00	1.000000000000000000e+00	1.000000000000000000e+00	1.139173269271850586e+00	1.448241353034973145e+00	1.001219749450683594e+00	1.000000000000000000e+00	1.187760591506958008e+00	1.075078964233398438e+00	1.000000000000000000e+00	1.000000000000000000e+00	1.000000000000000000e+00	1.054185748100280762e+00	1.000000000000000000e+00	1.000000000000000000e+00	1.228527784347534180e+00	1.000000000000000000e+00	1.000000000000000000e+00	1.000000000000000000e+00
		1.000000000000000000e+00	1.000000000000000000e+00	1.000000000000000000e+00	1.009749174118041992e+00	1.066247940063476562e+00	1.000000000000000000e+00	1.056961536407470703e+00	1.000000000000000000e+00	1.420536279678344727e+00	1.000000000000000000e+00	1.000000000000000000e+00	1.000000000000000000e+00	1.000000000000000000e+00	1.000000000000000000e+00	1.079445600509643555e+00	1.405107617378234863e+00	1.145809173583984375e+00	1.000000000000000000e+00	1.008855581283569336e+00	1.000000000000000000e+00	1.000000000000000000e+00	1.072739005088806152e+00	1.467027544975280762e+00	1.141595482826232910e+00	1.004299521446228027e+00	1.082107901573181152e+00	1.000000000000000000e+00	1.000000000000000000e+00	1.441177368164062500e+00	1.023118734359741211e+00	1.000000000000000000e+00	1.018229603767395020e+00	1.000000000000000000e+00	1.000000000000000000e+00	1.000000000000000000e+00	1.195780992507934570e+00	1.000000000000000000e+00	1.000000000000000000e+00	1.000000000000000000e+00	1.000458121299743652e+00	1.000000000000000000e+00	1.000000000000000000e+00	1.000000000000000000e+00	1.000000000000000000e+00	1.428268671035766602e+00	1.094789862632751465e+00	1.054877519607543945e+00	1.500000000000000000e+00
		1.163239836692810059e+00	1.233960390090942383e+00	1.304680943489074707e+00	1.000000000000000000e+00	1.000000000000000000e+00	1.054687738418579102e+00	1.228230237960815430e+00	1.000000000000000000e+00	1.000000000000000000e+00	1.340787172317504883e+00	1.000000000000000000e+00	1.144619524478912354e+00	1.000000000000000000e+00	1.289239048957824707e+00	1.116172075271606445e+00	1.000000000000000000e+00	1.048962354660034180e+00	1.270446658134460449e+00	1.110870718955993652e+00	1.330001950263977051e+00	1.172519326210021973e+00	1.000000000000000000e+00	1.320197224617004395e+00	1.201999545097351074e+00	1.000000000000000000e+00	1.000000000000000000e+00	1.342365264892578125e+00	1.230228066444396973e+00	1.170120716094970703e+00	1.000000000000000000e+00	1.000000000000000000e+00	1.135235071182250977e+00	1.134613513946533203e+00	1.000000000000000000e+00	1.080395460128784180e+00	1.190751910209655762e+00	1.112014651298522949e+00	1.000000000000000000e+00	1.000000000000000000e+00	1.301552534103393555e+00	1.118327617645263672e+00	1.144059300422668457e+00	1.375482559204101562e+00	1.299232959747314453e+00	1.000000000000000000e+00	1.500000000000000000e+00	1.000000000000000000e+00	1.018717646598815918e+00
		1.000000000000000000e+00	1.206521689891815186e+00	1.413043379783630371e+00	1.000000000000000000e+00	1.000000000000000000e+00	1.000000000000000000e+00	1.171358704566955566e+00	1.128286361694335938e+00	1.000000000000000000e+00	1.199398517608642578e+00	1.000000000000000000e+00	1.107394099235534668e+00	1.135078907012939453e+00	1.079709291458129883e+00	1.000000000000000000e+00	1.000000000000000000e+00	1.000000000000000000e+00	1.169937133789062500e+00	1.152144908905029297e+00	1.260980844497680664e+00	1.204288125038146973e+00	1.109285116195678711e+00	1.180415868759155273e+00	1.000000000000000000e+00	1.000000000000000000e+00	1.027812838554382324e+00	1.361505627632141113e+00	1.178959488868713379e+00	1.251562714576721191e+00	1.071994662284851074e+00	1.000000000000000000e+00	1.067490935325622559e+00	1.117230534553527832e+00	1.000000000000000000e+00	1.215886116027832031e+00	1.236690402030944824e+00	1.000000000000000000e+00	1.000000000000000000e+00	1.000000000000000000e+00	1.065749406814575195e+00	1.000000000000000000e+00	1.043949365615844727e+00	1.189319849014282227e+00	1.074151515960693359e+00	1.000000000000000000e+00	1.448175072669982910e+00	1.000000000000000000e+00	1.000000000000000000e+00
		1.000000000000000000e+00	1.250000000000000000e+00	1.500000000000000000e+00	1.016032814979553223e+00	1.000000000000000000e+00	1.000000000000000000e+00	1.139261126518249512e+00	1.395916104316711426e+00	1.000000000000000000e+00	1.091902613639831543e+00	1.167278409004211426e+00	1.145362854003906250e+00	1.290725708007812500e+00	1.000000000000000000e+00	1.000000000000000000e+00	1.000000000000000000e+00	1.000000000000000000e+00	1.098652720451354980e+00	1.207819342613220215e+00	1.219428658485412598e+00	1.252275109291076660e+00	1.241446733474731445e+00	1.074055671691894531e+00	1.000000000000000000e+00	1.000000000000000000e+00	1.150135397911071777e+00	1.400701284408569336e+00	1.152013301849365234e+00	1.344894409179687500e+00	1.313520669937133789e+00	1.000000000000000000e+00	1.023955702781677246e+00	1.119697213172912598e+00	1.000000000000000000e+00	1.357147932052612305e+00	1.297918319702148438e+00	1.000000000000000000e+00	1.030788302421569824e+00	1.000000000000000000e+00	1.000000000000000000e+00	1.000000000000000000e+00	1.000000000000000000e+00	1.041477560997009277e+00	1.000000000000000000e+00	1.000000000000000000e+00	1.315451383590698242e+00	1.000000000000000000e+00	1.000000000000000000e+00
		1.000000000000000000e+00	1.005300223827362061e+00	1.010600447654724121e+00	1.121410608291625977e+00	1.042457342147827148e+00	1.000000000000000000e+00	1.000000000000000000e+00	1.000000000000000000e+00	1.000000000000000000e+00	1.138395071029663086e+00	1.052834630012512207e+00	1.179305791854858398e+00	1.000000000000000000e+00	1.358611583709716797e+00	1.104054450988769531e+00	1.000000000000000000e+00	1.162993550300598145e+00	1.164528489112854004e+00	1.000000000000000000e+00	1.176185369491577148e+00	1.178364872932434082e+00	1.000000000000000000e+00	1.029008626937866211e+00	1.166657328605651855e+00	1.305477142333984375e+00	1.500000000000000000e+00	1.093458771705627441e+00	1.000000000000000000e+00	1.000000000000000000e+00	1.000000000000000000e+00	1.000000000000000000e+00	1.500000000000000000e+00	1.062656879425048828e+00	1.011863946914672852e+00	1.120088815689086914e+00	1.086608886718750000e+00	1.122172236442565918e+00	1.204787850379943848e+00	1.000000000000000000e+00	1.500000000000000000e+00	1.000000000000000000e+00	1.000000000000000000e+00	1.374725461006164551e+00	1.050450325012207031e+00	1.145593881607055664e+00	1.000000000000000000e+00	1.000000000000000000e+00	1.033687591552734375e+00
		1.081909298896789551e+00	1.040954649448394775e+00	1.000000000000000000e+00	1.033546686172485352e+00	1.000000000000000000e+00	1.000000000000000000e+00	1.000000000000000000e+00	1.000000000000000000e+00	1.000000000000000000e+00	1.032728791236877441e+00	1.091906070709228516e+00	1.094876766204833984e+00	1.000000000000000000e+00	1.189753532409667969e+00	1.176074504852294922e+00	1.003472566604614258e+00	1.268020629882812500e+00	1.222315907478332520e+00	1.000000000000000000e+00	1.128802061080932617e+00	1.412253499031066895e+00	1.000000000000000000e+00	1.000000000000000000e+00	1.017903804779052734e+00	1.068478465080261230e+00	1.267698049545288086e+00	1.080250144004821777e+00	1.110669970512390137e+00	1.148060321807861328e+00	1.119904160499572754e+00	1.000000000000000000e+00	1.249662160873413086e+00	1.000000000000000000e+00	1.086061954498291016e+00	1.141991376876831055e+00	1.044749617576599121e+00	1.136000633239746094e+00	1.099409103393554688e+00	1.059294700622558594e+00	1.400662779808044434e+00	1.122000694274902344e+00	1.079051017761230469e+00	1.090804696083068848e+00	1.000000000000000000e+00	1.000000000000000000e+00	1.000000000000000000e+00	1.000000000000000000e+00	1.121486783027648926e+00
		1.182683706283569336e+00	1.091341853141784668e+00	1.000000000000000000e+00	1.000000000000000000e+00	1.000000000000000000e+00	1.000000000000000000e+00	1.000000000000000000e+00	1.000000000000000000e+00	1.071513175964355469e+00	1.000000000000000000e+00	1.117771863937377930e+00	1.058400809764862061e+00	1.090238809585571289e+00	1.026562809944152832e+00	1.231031060218811035e+00	1.155683875083923340e+00	1.352053403854370117e+00	1.263987660408020020e+00	1.000000000000000000e+00	1.076093077659606934e+00	1.500000000000000000e+00	1.000000000000000000e+00	1.000000000000000000e+00	1.000000000000000000e+00	1.000000000000000000e+00	1.000000000000000000e+00	1.058896660804748535e+00	1.288291573524475098e+00	1.282532334327697754e+00	1.237328529357910156e+00	1.168674945831298828e+00	1.000000000000000000e+00	1.000000000000000000e+00	1.143773078918457031e+00	1.151881217956542969e+00	1.000000000000000000e+00	1.138634562492370605e+00	1.000000000000000000e+00	1.166670322418212891e+00	1.036630868911743164e+00	1.430753588676452637e+00	1.217768192291259766e+00	1.000000000000000000e+00	1.000000000000000000e+00	1.000000000000000000e+00	1.000000000000000000e+00	1.000000000000000000e+00	1.191200613975524902e+00
		1.094697356224060059e+00	1.074230074882507324e+00	1.053762793540954590e+00	1.032422780990600586e+00	1.000000000000000000e+00	1.107702970504760742e+00	1.000000000000000000e+00	1.000000000000000000e+00	1.085882663726806641e+00	1.000000000000000000e+00	1.000000000000000000e+00	1.260526835918426514e+00	1.316354751586914062e+00	1.204698920249938965e+00	1.156160593032836914e+00	1.437975883483886719e+00	1.018941879272460938e+00	1.000000000000000000e+00	1.000000000000000000e+00	1.044141054153442383e+00	1.000000000000000000e+00	1.000000000000000000e+00	1.091446280479431152e+00	1.000000000000000000e+00	1.039689540863037109e+00	1.500000000000000000e+00	1.160271167755126953e+00	1.000000000000000000e+00	1.000000000000000000e+00	1.000000000000000000e+00	1.385855793952941895e+00	1.000000000000000000e+00	1.000000000000000000e+00	1.018333077430725098e+00	1.000000000000000000e+00	1.500000000000000000e+00	1.066330432891845703e+00	1.426408648490905762e+00	1.158701658248901367e+00	1.000000000000000000e+00	1.000000000000000000e+00	1.119480371475219727e+00	1.000000000000000000e+00	1.123059391975402832e+00	1.119960665702819824e+00	1.000000000000000000e+00	1.131405949592590332e+00	1.405212879180908203e+00
		1.071789622306823730e+00	1.035894811153411865e+00	1.000000000000000000e+00	1.000000000000000000e+00	1.003429412841796875e+00	1.028487443923950195e+00	1.000000000000000000e+00	1.000000000000000000e+00	1.022109270095825195e+00	1.000000000000000000e+00	1.000000000000000000e+00	1.170347094535827637e+00	1.185961246490478516e+00	1.154732942581176758e+00	1.169890165328979492e+00	1.263213038444519043e+00	1.075536012649536133e+00	1.000000000000000000e+00	1.000000000000000000e+00	1.023265600204467773e+00	1.000000000000000000e+00	1.000000000000000000e+00	1.118059396743774414e+00	1.000000000000000000e+00	1.021780490875244141e+00	1.500000000000000000e+00	1.121756792068481445e+00	1.000000000000000000e+00	1.000000000000000000e+00	1.030968070030212402e+00	1.322163224220275879e+00	1.000000000000000000e+00	1.000000000000000000e+00	1.000000000000000000e+00	1.000000000000000000e+00	1.444671273231506348e+00	1.021555304527282715e+00	1.417548060417175293e+00	1.182764768600463867e+00	1.000000000000000000e+00	1.000000000000000000e+00	1.120639562606811523e+00	1.000000000000000000e+00	1.083408951759338379e+00	1.045338988304138184e+00	1.000000000000000000e+00	1.099230766296386719e+00	1.281771421432495117e+00
		1.052016019821166992e+00	1.026008009910583496e+00	1.000000000000000000e+00	1.000000000000000000e+00	1.053503513336181641e+00	1.000000000000000000e+00	1.000000000000000000e+00	1.000000000000000000e+00	1.000000000000000000e+00	1.000000000000000000e+00	1.000000000000000000e+00	1.084212601184844971e+00	1.060039758682250977e+00	1.108385443687438965e+00	1.186670660972595215e+00	1.093556404113769531e+00	1.134514808654785156e+00	1.000000000000000000e+00	1.000000000000000000e+00	1.005372881889343262e+00	1.000000000000000000e+00	1.000000000000000000e+00	1.147459268569946289e+00	1.000000000000000000e+00	1.006821870803833008e+00	1.500000000000000000e+00	1.086661815643310547e+00	1.000000000000000000e+00	1.000000000000000000e+00	1.092168927192687988e+00	1.262675881385803223e+00	1.000000000000000000e+00	1.000000000000000000e+00	1.000000000000000000e+00	1.000000000000000000e+00	1.336347341537475586e+00	1.000000000000000000e+00	1.412627935409545898e+00	1.209814906120300293e+00	1.033654451370239258e+00	1.000000000000000000e+00	1.124835968017578125e+00	1.040673017501831055e+00	1.047084212303161621e+00	1.000000000000000000e+00	1.000000000000000000e+00	1.070353031158447266e+00	1.162995815277099609e+00
		1.033640623092651367e+00	1.016820311546325684e+00	1.000000000000000000e+00	1.000000000000000000e+00	1.104586482048034668e+00	1.000000000000000000e+00	1.000000000000000000e+00	1.000000000000000000e+00	1.000000000000000000e+00	1.000000000000000000e+00	1.082308292388916016e+00	1.031826734542846680e+00	1.000000000000000000e+00	1.063653469085693359e+00	1.204809427261352539e+00	1.000000000000000000e+00	1.194551825523376465e+00	1.091434478759765625e+00	1.000000000000000000e+00	1.000000000000000000e+00	1.000000000000000000e+00	1.000000000000000000e+00	1.178098797798156738e+00	1.000000000000000000e+00	1.000000000000000000e+00	1.372630953788757324e+00	1.053092837333679199e+00	1.005255818367004395e+00	1.000000000000000000e+00	1.154363632202148438e+00	1.205066442489624023e+00	1.000000000000000000e+00	1.000000000000000000e+00	1.000000000000000000e+00	1.000000000000000000e+00	1.230265140533447266e+00	1.000000000000000000e+00	1.409464001655578613e+00	1.238194108009338379e+00	1.115022182464599609e+00	1.000000000000000000e+00	1.130385279655456543e+00	1.092110633850097656e+00	1.012243986129760742e+00	1.000000000000000000e+00	1.055752158164978027e+00	1.042946696281433105e+00	1.046308398246765137e+00
		1.016545414924621582e+00	1.008272707462310791e+00	1.000000000000000000e+00	1.000000000000000000e+00	1.156812310218811035e+00	1.000000000000000000e+00	1.000000000000000000e+00	1.000000000000000000e+00	1.000000000000000000e+00	1.000000000000000000e+00	1.186854362487792969e+00	1.010160803794860840e+00	1.000000000000000000e+00	1.020321607589721680e+00	1.224314451217651367e+00	1.000000000000000000e+00	1.255809307098388672e+00	1.199461340904235840e+00	1.052943110466003418e+00	1.000000000000000000e+00	1.000000000000000000e+00	1.000000000000000000e+00	1.210033059120178223e+00	1.000000000000000000e+00	1.000000000000000000e+00	1.125349760055541992e+00	1.020875811576843262e+00	1.023311972618103027e+00	1.000000000000000000e+00	1.217724561691284180e+00	1.149065136909484863e+00	1.000000000000000000e+00	1.000000000000000000e+00	1.000000000000000000e+00	1.038063168525695801e+00	1.125975251197814941e+00	1.000000000000000000e+00	1.407976150512695312e+00	1.267946481704711914e+00	1.197448611259460449e+00	1.000000000000000000e+00	1.137252926826477051e+00	1.144675016403198242e+00	1.000000000000000000e+00	1.000000000000000000e+00	1.153505563735961914e+00	1.016860485076904297e+00	1.000000000000000000e+00
		1.000000000000000000e+00	1.019757568836212158e+00	1.039515137672424316e+00	1.014084815979003906e+00	1.000000000000000000e+00	1.071212410926818848e+00	1.000000000000000000e+00	1.000000000000000000e+00	1.000000000000000000e+00	1.000000000000000000e+00	1.000000000000000000e+00	1.105391383171081543e+00	1.210782766342163086e+00	1.000000000000000000e+00	1.000000000000000000e+00	1.229144334793090820e+00	1.000000000000000000e+00	1.000000000000000000e+00	1.250779271125793457e+00	1.000000000000000000e+00	1.168637752532958984e+00	1.000000000000000000e+00	1.000000000000000000e+00	1.006656885147094727e+00	1.000000000000000000e+00	1.000000000000000000e+00	1.000000000000000000e+00	1.000000000000000000e+00	1.000389218330383301e+00	1.000000000000000000e+00	1.000000000000000000e+00	1.000000000000000000e+00	1.000000000000000000e+00	1.127175211906433105e+00	1.000000000000000000e+00	1.000000000000000000e+00	1.500000000000000000e+00	1.301566720008850098e+00	1.148844122886657715e+00	1.000000000000000000e+00	1.055803298950195312e+00	1.000000000000000000e+00	1.000000000000000000e+00	1.000000000000000000e+00	1.000000000000000000e+00	1.049611449241638184e+00	1.059321045875549316e+00	1.000000000000000000e+00
		1.317693114280700684e+00	1.248398244380950928e+00	1.179103374481201172e+00	1.000000000000000000e+00	1.000000000000000000e+00	1.331908106803894043e+00	1.000000000000000000e+00	1.000000000000000000e+00	1.316263079643249512e+00	1.000000000000000000e+00	1.000000000000000000e+00	1.000000000000000000e+00	1.000000000000000000e+00	1.000000000000000000e+00	1.000000000000000000e+00	1.100393414497375488e+00	1.028447985649108887e+00	1.048698782920837402e+00	1.007759094238281250e+00	1.000000000000000000e+00	1.000000000000000000e+00	1.003340721130371094e+00	1.000000000000000000e+00	1.001435875892639160e+00	1.000000000000000000e+00	1.000000000000000000e+00	1.000000000000000000e+00	1.000000000000000000e+00	1.000000000000000000e+00	1.000000000000000000e+00	1.000000000000000000e+00	1.101399898529052734e+00	1.034252285957336426e+00	1.150903940200805664e+00	1.000000000000000000e+00	1.000000000000000000e+00	1.111978650093078613e+00	1.139108538627624512e+00	1.135929942131042480e+00	1.006121516227722168e+00	1.000000000000000000e+00	1.037049055099487305e+00	1.009202599525451660e+00	1.000000000000000000e+00	1.013063430786132812e+00	1.109944820404052734e+00	1.186485648155212402e+00	1.000000000000000000e+00
		1.500000000000000000e+00	1.393784701824188232e+00	1.287569403648376465e+00	1.000000000000000000e+00	1.000000000000000000e+00	1.500000000000000000e+00	1.000000000000000000e+00	1.105420589447021484e+00	1.500000000000000000e+00	1.000000000000000000e+00	1.000000000000000000e+00	1.000000000000000000e+00	1.000000000000000000e+00	1.000000000000000000e+00	1.000000000000000000e+00	1.004157066345214844e+00	1.258672714233398438e+00	1.098737359046936035e+00	1.000000000000000000e+00	1.000000000000000000e+00	1.000000000000000000e+00	1.044558644294738770e+00	1.000000000000000000e+00	1.000000000000000000e+00	1.000000000000000000e+00	1.190474867820739746e+00	1.000000000000000000e+00	1.000000000000000000e+00	1.000000000000000000e+00	1.000000000000000000e+00	1.002117872238159180e+00	1.220025777816772461e+00	1.087709784507751465e+00	1.170996665954589844e+00	1.000000000000000000e+00	1.000000000000000000e+00	1.000000000000000000e+00	1.017243385314941406e+00	1.128062248229980469e+00	1.025584340095520020e+00	1.000000000000000000e+00	1.204489588737487793e+00	1.221909284591674805e+00	1.000000000000000000e+00	1.026524662971496582e+00	1.157871365547180176e+00	1.285493493080139160e+00	1.000000000000000000e+00
		1.000000000000000000e+00	1.017632663249969482e+00	1.035265326499938965e+00	1.127460360527038574e+00	1.000000000000000000e+00	1.000000000000000000e+00	1.000000000000000000e+00	1.000000000000000000e+00	1.000000000000000000e+00	1.000000000000000000e+00	1.072581768035888672e+00	1.000000000000000000e+00	1.000000000000000000e+00	1.000000000000000000e+00	1.000000000000000000e+00	1.000000000000000000e+00	1.000000000000000000e+00	1.000000000000000000e+00	1.000000000000000000e+00	1.000000000000000000e+00	1.000000000000000000e+00	1.000000000000000000e+00	1.000000000000000000e+00	1.000000000000000000e+00	1.000000000000000000e+00	1.125259518623352051e+00	1.162165880203247070e+00	1.023576855659484863e+00	1.000000000000000000e+00	1.000000000000000000e+00	1.000000000000000000e+00	1.000000000000000000e+00	1.003536820411682129e+00	1.000000000000000000e+00	1.000000000000000000e+00	1.000000000000000000e+00	1.000000000000000000e+00	1.000000000000000000e+00	1.000000000000000000e+00	1.000000000000000000e+00	1.000000000000000000e+00	1.000000000000000000e+00	1.000000000000000000e+00	1.000000000000000000e+00	1.000000000000000000e+00	1.000000000000000000e+00	1.000000000000000000e+00	1.000000000000000000e+00
		1.000000000000000000e+00	1.000000000000000000e+00	1.000000000000000000e+00	1.000000000000000000e+00	1.000000000000000000e+00	1.000000000000000000e+00	1.000000000000000000e+00	1.000000000000000000e+00	1.000000000000000000e+00	1.000000000000000000e+00	1.000000000000000000e+00	1.000000000000000000e+00	1.000000000000000000e+00	1.000000000000000000e+00	1.000000000000000000e+00	1.055484890937805176e+00	1.057084560394287109e+00	1.000000000000000000e+00	1.000000000000000000e+00	1.000000000000000000e+00	1.000000000000000000e+00	1.000000000000000000e+00	1.000000000000000000e+00	1.074443817138671875e+00	1.281792879104614258e+00	1.176239013671875000e+00	1.307501077651977539e+00	1.500000000000000000e+00	1.196871519088745117e+00	1.437420964241027832e+00	1.486211657524108887e+00	1.314441323280334473e+00	1.363852858543395996e+00	1.500000000000000000e+00	1.295885562896728516e+00	1.274864912033081055e+00	1.061198949813842773e+00	1.000000000000000000e+00	1.000000000000000000e+00	1.000000000000000000e+00	1.000000000000000000e+00	1.000000000000000000e+00	1.000000000000000000e+00	1.000000000000000000e+00	1.000000000000000000e+00	1.000000000000000000e+00	1.316186428070068359e+00	1.067428112030029297e+00
		1.000000000000000000e+00	1.000000000000000000e+00	1.000000000000000000e+00	1.000000000000000000e+00	1.000000000000000000e+00	1.000000000000000000e+00	1.000000000000000000e+00	1.000000000000000000e+00	1.000000000000000000e+00	1.000000000000000000e+00	1.000000000000000000e+00	1.000000000000000000e+00	1.000000000000000000e+00	1.000000000000000000e+00	1.000000000000000000e+00	1.193633079528808594e+00	1.161908149719238281e+00	1.000000000000000000e+00	1.000000000000000000e+00	1.000000000000000000e+00	1.194153070449829102e+00	1.000000000000000000e+00	1.020253658294677734e+00	1.253386020660400391e+00	1.500000000000000000e+00	1.220618247985839844e+00	1.432445883750915527e+00	1.500000000000000000e+00	1.423349857330322266e+00	1.500000000000000000e+00	1.500000000000000000e+00	1.500000000000000000e+00	1.500000000000000000e+00	1.500000000000000000e+00	1.500000000000000000e+00	1.500000000000000000e+00	1.187903285026550293e+00	1.000000000000000000e+00	1.000000000000000000e+00	1.000000000000000000e+00	1.039260268211364746e+00	1.000000000000000000e+00	1.000000000000000000e+00	1.000000000000000000e+00	1.059280872344970703e+00	1.000000000000000000e+00	1.500000000000000000e+00	1.239177465438842773e+00
		1.000000000000000000e+00	1.000000000000000000e+00	1.000000000000000000e+00	1.000000000000000000e+00	1.000000000000000000e+00	1.000000000000000000e+00	1.000000000000000000e+00	1.000000000000000000e+00	1.143986225128173828e+00	1.000000000000000000e+00	1.000000000000000000e+00	1.000000000000000000e+00	1.000000000000000000e+00	1.000000000000000000e+00	1.000000000000000000e+00	1.000000000000000000e+00	1.000000000000000000e+00	1.000000000000000000e+00	1.252118229866027832e+00	1.000000000000000000e+00	1.084793210029602051e+00	1.500000000000000000e+00	1.394486784934997559e+00	1.390044212341308594e+00	1.500000000000000000e+00	1.500000000000000000e+00	1.500000000000000000e+00	1.275341629981994629e+00	1.490349054336547852e+00	1.000000000000000000e+00	1.268728971481323242e+00	1.000000000000000000e+00	1.125718951225280762e+00	1.354336738586425781e+00	1.322445750236511230e+00	1.492083549499511719e+00	1.500000000000000000e+00	1.500000000000000000e+00	1.148986458778381348e+00	1.469008088111877441e+00	1.258072733879089355e+00	1.000000000000000000e+00	1.000000000000000000e+00	1.000894546508789062e+00	1.379300236701965332e+00	1.129606127738952637e+00	1.397008180618286133e+00	1.500000000000000000e+00
		1.000000000000000000e+00	1.000000000000000000e+00	1.000000000000000000e+00	1.000000000000000000e+00	1.000000000000000000e+00	1.000000000000000000e+00	1.000000000000000000e+00	1.000000000000000000e+00	1.000000000000000000e+00	1.000000000000000000e+00	1.000000000000000000e+00	1.000000000000000000e+00	1.000000000000000000e+00	1.000000000000000000e+00	1.000000000000000000e+00	1.000000000000000000e+00	1.000000000000000000e+00	1.000000000000000000e+00	1.132345795631408691e+00	1.121439695358276367e+00	1.010281682014465332e+00	1.296883463859558105e+00	1.281669139862060547e+00	1.239740133285522461e+00	1.324618935585021973e+00	1.337445855140686035e+00	1.457050681114196777e+00	1.190654039382934570e+00	1.263050198554992676e+00	1.000000000000000000e+00	1.226366877555847168e+00	1.000000000000000000e+00	1.144874215126037598e+00	1.466567635536193848e+00	1.187999725341796875e+00	1.214825034141540527e+00	1.426792621612548828e+00	1.500000000000000000e+00	1.000000000000000000e+00	1.151360154151916504e+00	1.057419300079345703e+00	1.141216993331909180e+00	1.017223477363586426e+00	1.000000000000000000e+00	1.201046347618103027e+00	1.000000000000000000e+00	1.202549099922180176e+00	1.240208506584167480e+00
		1.000000000000000000e+00	1.007346570491790771e+00	1.014693140983581543e+00	1.000000000000000000e+00	1.000000000000000000e+00	1.000000000000000000e+00	1.000000000000000000e+00	1.000000000000000000e+00	1.000000000000000000e+00	1.000000000000000000e+00	1.045171737670898438e+00	1.000000000000000000e+00	1.000000000000000000e+00	1.000000000000000000e+00	1.262509226799011230e+00	1.095806717872619629e+00	1.000000000000000000e+00	1.064312577247619629e+00	1.034478545188903809e+00	1.270958423614501953e+00	1.000000000000000000e+00	1.101125001907348633e+00	1.191490888595581055e+00	1.115234017372131348e+00	1.132441520690917969e+00	1.167564511299133301e+00	1.062705755233764648e+00	1.125093102455139160e+00	1.069058299064636230e+00	1.000000000000000000e+00	1.199456453323364258e+00	1.000000000000000000e+00	1.172895431518554688e+00	1.500000000000000000e+00	1.077367663383483887e+00	1.000000000000000000e+00	1.178242087364196777e+00	1.500000000000000000e+00	1.000000000000000000e+00	1.000000000000000000e+00	1.000000000000000000e+00	1.297646880149841309e+00	1.068099856376647949e+00	1.000000000000000000e+00	1.050876617431640625e+00	1.000000000000000000e+00	1.037722706794738770e+00	1.000000000000000000e+00
		1.000000000000000000e+00	1.072215318679809570e+00	1.144430637359619141e+00	1.000000000000000000e+00	1.000000000000000000e+00	1.000000000000000000e+00	1.138675332069396973e+00	1.000000000000000000e+00	1.000000000000000000e+00	1.000000000000000000e+00	1.121582388877868652e+00	1.012896299362182617e+00	1.025792598724365234e+00	1.000000000000000000e+00	1.500000000000000000e+00	1.276817798614501953e+00	1.026771783828735352e+00	1.156897902488708496e+00	1.000000000000000000e+00	1.425691604614257812e+00	1.000000000000000000e+00	1.000000000000000000e+00	1.122439384460449219e+00	1.013329386711120605e+00	1.000000000000000000e+00	1.024131894111633301e+00	1.000000000000000000e+00	1.078100204467773438e+00	1.000000000000000000e+00	1.000000000000000000e+00	1.189311265945434570e+00	1.053275585174560547e+00	1.213480472564697266e+00	1.500000000000000000e+00	1.000000000000000000e+00	1.000000000000000000e+00	1.000000000000000000e+00	1.500000000000000000e+00	1.000000000000000000e+00	1.000000000000000000e+00	1.000000000000000000e+00	1.459135055541992188e+00	1.128629922866821289e+00	1.000000000000000000e+00	1.000000000000000000e+00	1.000000000000000000e+00	1.000000000000000000e+00	1.000000000000000000e+00
		1.473817944526672363e+00	1.311795055866241455e+00	1.149772167205810547e+00	1.000000000000000000e+00	1.252369284629821777e+00	1.000000000000000000e+00	1.043088674545288086e+00	1.004620909690856934e+00	1.231858253479003906e+00	1.046953558921813965e+00	1.182058572769165039e+00	1.062804698944091797e+00	1.125609397888183594e+00	1.000000000000000000e+00	1.126831173896789551e+00	1.347025990486145020e+00	1.000000000000000000e+00	1.205553054809570312e+00	1.000000000000000000e+00	1.500000000000000000e+00	1.500000000000000000e+00	1.400306582450866699e+00	1.480817437171936035e+00	1.500000000000000000e+00	1.048072218894958496e+00	1.467768669128417969e+00	1.282323718070983887e+00	1.062334179878234863e+00	1.054517388343811035e+00	1.079817056655883789e+00	1.201993703842163086e+00	1.000000000000000000e+00	1.000000000000000000e+00	1.000000000000000000e+00	1.000000000000000000e+00	1.195489525794982910e+00	1.236505270004272461e+00	1.100808978080749512e+00	1.500000000000000000e+00	1.000000000000000000e+00	1.265375375747680664e+00	1.194670796394348145e+00	1.000000000000000000e+00	1.101730942726135254e+00	1.173553705215454102e+00	1.147091269493103027e+00	1.292775273323059082e+00	1.314997076988220215e+00
		1.500000000000000000e+00	1.260595977306365967e+00	1.021191954612731934e+00	1.169553399085998535e+00	1.500000000000000000e+00	1.038961291313171387e+00	1.500000000000000000e+00	1.337875366210937500e+00	1.500000000000000000e+00	1.500000000000000000e+00	1.307047963142395020e+00	1.291656911373138428e+00	1.422433733940124512e+00	1.160880088806152344e+00	1.224410414695739746e+00	1.500000000000000000e+00	1.500000000000000000e+00	1.124454498291015625e+00	1.375795602798461914e+00	1.296155691146850586e+00	1.266057014465332031e+00	1.207875847816467285e+00	1.193050146102905273e+00	1.500000000000000000e+00	1.238465905189514160e+00	1.288458108901977539e+00	1.500000000000000000e+00	1.451408028602600098e+00	1.000000000000000000e+00	1.500000000000000000e+00	1.500000000000000000e+00	1.127762436866760254e+00	1.069804787635803223e+00	1.392522811889648438e+00	1.000000000000000000e+00	1.419673442840576172e+00	1.000000000000000000e+00	1.009261965751647949e+00	1.500000000000000000e+00	1.039345860481262207e+00	1.290765166282653809e+00	1.497950315475463867e+00	1.000000000000000000e+00	1.500000000000000000e+00	1.327488899230957031e+00	1.500000000000000000e+00	1.421817302703857422e+00	1.109492421150207520e+00
		1.000000000000000000e+00	1.000000000000000000e+00	1.000000000000000000e+00	1.000000000000000000e+00	1.310942053794860840e+00	1.000000000000000000e+00	1.056343674659729004e+00	1.052450299263000488e+00	1.174950361251831055e+00	1.500000000000000000e+00	1.113016486167907715e+00	1.002468228340148926e+00	1.000000000000000000e+00	1.004936456680297852e+00	1.238004684448242188e+00	1.000000000000000000e+00	1.317256689071655273e+00	1.000000000000000000e+00	1.029656887054443359e+00	1.302040576934814453e+00	1.464651584625244141e+00	1.127511620521545410e+00	1.000000000000000000e+00	1.000000000000000000e+00	1.288254499435424805e+00	1.500000000000000000e+00	1.398724913597106934e+00	1.500000000000000000e+00	1.138276338577270508e+00	1.005118727684020996e+00	1.500000000000000000e+00	1.500000000000000000e+00	1.428227663040161133e+00	1.172459244728088379e+00	1.127915382385253906e+00	1.129856348037719727e+00	1.180569767951965332e+00	1.000000000000000000e+00	1.455279111862182617e+00	1.169386386871337891e+00	1.471626520156860352e+00	1.339483618736267090e+00	1.000000000000000000e+00	1.493790388107299805e+00	1.259328365325927734e+00	1.315190076828002930e+00	1.349977970123291016e+00	1.410506844520568848e+00
		1.218782901763916016e+00	1.143735408782958984e+00	1.068687915802001953e+00	1.500000000000000000e+00	1.064055204391479492e+00	1.500000000000000000e+00	1.127386450767517090e+00	1.000000000000000000e+00	1.197500586509704590e+00	1.315994501113891602e+00	1.111516475677490234e+00	1.000000000000000000e+00	1.000000000000000000e+00	1.000000000000000000e+00	1.000000000000000000e+00	1.500000000000000000e+00	1.352694749832153320e+00	1.000000000000000000e+00	1.000000000000000000e+00	1.320892572402954102e+00	1.000000000000000000e+00	1.060846090316772461e+00	1.000000000000000000e+00	1.055761814117431641e+00	1.353881359100341797e+00	1.363547563552856445e+00	1.274065136909484863e+00	1.500000000000000000e+00	1.077223777770996094e+00	1.107997894287109375e+00	1.377628326416015625e+00	1.307038068771362305e+00	1.179922342300415039e+00	1.007916688919067383e+00	1.000000000000000000e+00	1.000000000000000000e+00	1.000000000000000000e+00	1.161137342453002930e+00	1.000000000000000000e+00	1.081234097480773926e+00	1.331060886383056641e+00	1.484842777252197266e+00	1.500000000000000000e+00	1.500000000000000000e+00	1.500000000000000000e+00	1.106945514678955078e+00	1.083624958992004395e+00	1.277864933013916016e+00
		1.412947535514831543e+00	1.305684268474578857e+00	1.198421001434326172e+00	1.500000000000000000e+00	1.078155040740966797e+00	1.500000000000000000e+00	1.246721148490905762e+00	1.397505402565002441e+00	1.187724471092224121e+00	1.315336227416992188e+00	1.064959883689880371e+00	1.331669092178344727e+00	1.394747972488403320e+00	1.268590211868286133e+00	1.088905572891235352e+00	1.000000000000000000e+00	1.000000000000000000e+00	1.000000000000000000e+00	1.000000000000000000e+00	1.000000000000000000e+00	1.000000000000000000e+00	1.279002189636230469e+00	1.000000000000000000e+00	1.159369349479675293e+00	1.293366551399230957e+00	1.500000000000000000e+00	1.500000000000000000e+00	1.500000000000000000e+00	1.500000000000000000e+00	1.500000000000000000e+00	1.500000000000000000e+00	1.500000000000000000e+00	1.184440255165100098e+00	1.500000000000000000e+00	1.002157568931579590e+00	1.218882560729980469e+00	1.500000000000000000e+00	1.500000000000000000e+00	1.281728625297546387e+00	1.500000000000000000e+00	1.500000000000000000e+00	1.500000000000000000e+00	1.500000000000000000e+00	1.500000000000000000e+00	1.500000000000000000e+00	1.000000000000000000e+00	1.219985723495483398e+00	1.500000000000000000e+00
		1.219884872436523438e+00	1.303511023521423340e+00	1.387137174606323242e+00	1.258040189743041992e+00	1.500000000000000000e+00	1.500000000000000000e+00	1.378895878791809082e+00	1.500000000000000000e+00	1.339089035987854004e+00	1.500000000000000000e+00	1.107955098152160645e+00	1.304935514926910400e+00	1.259060263633728027e+00	1.350810766220092773e+00	1.000000000000000000e+00	1.038038015365600586e+00	1.134877204895019531e+00	1.030455708503723145e+00	1.186099052429199219e+00	1.000000000000000000e+00	1.000000000000000000e+00	1.197966098785400391e+00	1.223043322563171387e+00	1.000000000000000000e+00	1.500000000000000000e+00	1.500000000000000000e+00	1.500000000000000000e+00	1.500000000000000000e+00	1.500000000000000000e+00	1.500000000000000000e+00	1.500000000000000000e+00	1.500000000000000000e+00	1.393907546997070312e+00	1.167989969253540039e+00	1.350279211997985840e+00	1.500000000000000000e+00	1.500000000000000000e+00	1.500000000000000000e+00	1.500000000000000000e+00	1.225717782974243164e+00	1.382396340370178223e+00	1.500000000000000000e+00	1.422542810440063477e+00	1.500000000000000000e+00	1.211630702018737793e+00	1.000000000000000000e+00	1.500000000000000000e+00	1.000000000000000000e+00
		1.000000000000000000e+00	1.250000000000000000e+00	1.500000000000000000e+00	1.000000000000000000e+00	1.500000000000000000e+00	1.000000000000000000e+00	1.000000000000000000e+00	1.019425392150878906e+00	1.000000000000000000e+00	1.023106813430786133e+00	1.000000000000000000e+00	1.023624539375305176e+00	1.047249078750610352e+00	1.000000000000000000e+00	1.067908763885498047e+00	1.000000000000000000e+00	1.000000000000000000e+00	1.127043962478637695e+00	1.000000000000000000e+00	1.000000000000000000e+00	1.000000000000000000e+00	1.092997074127197266e+00	1.153913140296936035e+00	1.496511816978454590e+00	1.500000000000000000e+00	1.500000000000000000e+00	1.500000000000000000e+00	1.500000000000000000e+00	1.500000000000000000e+00	1.500000000000000000e+00	1.405532956123352051e+00	1.080923318862915039e+00	1.500000000000000000e+00	1.343319892883300781e+00	1.500000000000000000e+00	1.500000000000000000e+00	1.399818181991577148e+00	1.208240270614624023e+00	1.408973455429077148e+00	1.307647228240966797e+00	1.171878218650817871e+00	1.310754895210266113e+00	1.139173030853271484e+00	1.260202527046203613e+00	1.000000000000000000e+00	1.000000000000000000e+00	1.000000000000000000e+00	1.360227823257446289e+00
		1.433067798614501953e+00	1.316953301429748535e+00	1.200838804244995117e+00	1.500000000000000000e+00	1.000000000000000000e+00	1.000000000000000000e+00	1.087750554084777832e+00	1.000000000000000000e+00	1.000000000000000000e+00	1.000000000000000000e+00	1.000000000000000000e+00	1.018198430538177490e+00	1.000000000000000000e+00	1.036396861076354980e+00	1.000000000000000000e+00	1.000000000000000000e+00	1.000000000000000000e+00	1.049654364585876465e+00	1.000000000000000000e+00	1.106965422630310059e+00	1.144431233406066895e+00	1.000000000000000000e+00	1.224945902824401855e+00	1.258023738861083984e+00	1.500000000000000000e+00	1.483835935592651367e+00	1.500000000000000000e+00	1.500000000000000000e+00	1.456252574920654297e+00	1.500000000000000000e+00	1.500000000000000000e+00	1.500000000000000000e+00	1.491888761520385742e+00	1.201472759246826172e+00	1.430049300193786621e+00	1.254216670989990234e+00	1.500000000000000000e+00	1.307648301124572754e+00	1.500000000000000000e+00	1.323921561241149902e+00	1.500000000000000000e+00	1.015094161033630371e+00	1.199960708618164062e+00	1.000000000000000000e+00	1.372266411781311035e+00	1.000000000000000000e+00	1.000000000000000000e+00	1.000000000000000000e+00
		1.500000000000000000e+00	1.271795213222503662e+00	1.043590426445007324e+00	1.500000000000000000e+00	1.223901629447937012e+00	1.305416464805603027e+00	1.060666799545288086e+00	1.058464884757995605e+00	1.000000000000000000e+00	1.000000000000000000e+00	1.034796118736267090e+00	1.045538067817687988e+00	1.000000000000000000e+00	1.091076135635375977e+00	1.000000000000000000e+00	1.000000000000000000e+00	1.124811649322509766e+00	1.000000000000000000e+00	1.113115668296813965e+00	1.000000000000000000e+00	1.243476510047912598e+00	1.500000000000000000e+00	1.500000000000000000e+00	1.500000000000000000e+00	1.500000000000000000e+00	1.500000000000000000e+00	1.500000000000000000e+00	1.500000000000000000e+00	1.500000000000000000e+00	1.500000000000000000e+00	1.500000000000000000e+00	1.500000000000000000e+00	1.468171954154968262e+00	1.500000000000000000e+00	1.270829081535339355e+00	1.395737528800964355e+00	1.500000000000000000e+00	1.500000000000000000e+00	1.500000000000000000e+00	1.461934924125671387e+00	1.255239367485046387e+00	1.269763231277465820e+00	1.118031144142150879e+00	1.006053090095520020e+00	1.000000000000000000e+00	1.000000000000000000e+00	1.307947278022766113e+00	1.000000000000000000e+00
		1.106536746025085449e+00	1.303268373012542725e+00	1.500000000000000000e+00	1.000000000000000000e+00	1.150323033332824707e+00	1.117107629776000977e+00	1.000000000000000000e+00	1.000000000000000000e+00	1.000000000000000000e+00	1.031667709350585938e+00	1.000000000000000000e+00	1.044428586959838867e+00	1.000000000000000000e+00	1.088857173919677734e+00	1.045890569686889648e+00	1.264017701148986816e+00	1.000000000000000000e+00	1.255140900611877441e+00	1.000000000000000000e+00	1.171731710433959961e+00	1.291209936141967773e+00	1.500000000000000000e+00	1.394787192344665527e+00	1.500000000000000000e+00	1.500000000000000000e+00	1.500000000000000000e+00	1.500000000000000000e+00	1.500000000000000000e+00	1.500000000000000000e+00	1.500000000000000000e+00	1.500000000000000000e+00	1.500000000000000000e+00	1.500000000000000000e+00	1.389808535575866699e+00	1.489298105239868164e+00	1.500000000000000000e+00	1.238590955734252930e+00	1.500000000000000000e+00	1.415805697441101074e+00	1.000000000000000000e+00	1.288469791412353516e+00	1.000000000000000000e+00	1.165129899978637695e+00	1.000000000000000000e+00	1.000000000000000000e+00	1.000000000000000000e+00	1.214487195014953613e+00	1.128151893615722656e+00
		1.500000000000000000e+00	1.250000000000000000e+00	1.000000000000000000e+00	1.261517047882080078e+00	1.171920776367187500e+00	1.078530550003051758e+00	1.056097865104675293e+00	1.000000000000000000e+00	1.011935114860534668e+00	1.251068830490112305e+00	1.000000000000000000e+00	1.017053902149200439e+00	1.034107804298400879e+00	1.000000000000000000e+00	1.000000000000000000e+00	1.285443305969238281e+00	1.268651366233825684e+00	1.109623908996582031e+00	1.000000000000000000e+00	1.000000000000000000e+00	1.230478048324584961e+00	1.500000000000000000e+00	1.194881081581115723e+00	1.151487946510314941e+00	1.415175676345825195e+00	1.439382791519165039e+00	1.500000000000000000e+00	1.500000000000000000e+00	1.356661438941955566e+00	1.500000000000000000e+00	1.455265879631042480e+00	1.339333415031433105e+00	1.500000000000000000e+00	1.500000000000000000e+00	1.260904669761657715e+00	1.116467356681823730e+00	1.393708944320678711e+00	1.379043459892272949e+00	1.079673409461975098e+00	1.000000000000000000e+00	1.008216738700866699e+00	1.263050436973571777e+00	1.000000000000000000e+00	1.000000000000000000e+00	1.157098531723022461e+00	1.000000000000000000e+00	1.000000000000000000e+00	1.000000000000000000e+00
		1.440546154975891113e+00	1.220273077487945557e+00	1.000000000000000000e+00	1.194069147109985352e+00	1.248085856437683105e+00	1.500000000000000000e+00	1.015427708625793457e+00	1.000000000000000000e+00	1.000000000000000000e+00	1.000000000000000000e+00	1.007152915000915527e+00	1.000000000000000000e+00	1.000000000000000000e+00	1.000000000000000000e+00	1.000000000000000000e+00	1.060036420822143555e+00	1.500000000000000000e+00	1.000000000000000000e+00	1.070725440979003906e+00	1.226648926734924316e+00	1.344055533409118652e+00	1.191299557685852051e+00	1.500000000000000000e+00	1.468470692634582520e+00	1.500000000000000000e+00	1.500000000000000000e+00	1.500000000000000000e+00	1.500000000000000000e+00	1.500000000000000000e+00	1.500000000000000000e+00	1.500000000000000000e+00	1.500000000000000000e+00	1.500000000000000000e+00	1.500000000000000000e+00	1.069922327995300293e+00	1.500000000000000000e+00	1.500000000000000000e+00	1.177992463111877441e+00	1.000000000000000000e+00	1.000000000000000000e+00	1.123543381690979004e+00	1.000000000000000000e+00	1.000000000000000000e+00	1.249059677124023438e+00	1.000000000000000000e+00	1.000000000000000000e+00	1.000000000000000000e+00	1.023386478424072266e+00
		1.372384786605834961e+00	1.186192393302917480e+00	1.000000000000000000e+00	1.000000000000000000e+00	1.500000000000000000e+00	1.000000000000000000e+00	1.000000000000000000e+00	1.000000000000000000e+00	1.000000000000000000e+00	1.000000000000000000e+00	1.061768174171447754e+00	1.088952243328094482e+00	1.000000000000000000e+00	1.177904486656188965e+00	1.236898899078369141e+00	1.000000000000000000e+00	1.403182625770568848e+00	1.158081293106079102e+00	1.320118427276611328e+00	1.500000000000000000e+00	1.484543919563293457e+00	1.500000000000000000e+00	1.500000000000000000e+00	1.500000000000000000e+00	1.500000000000000000e+00	1.500000000000000000e+00	1.500000000000000000e+00	1.500000000000000000e+00	1.500000000000000000e+00	1.500000000000000000e+00	1.500000000000000000e+00	1.500000000000000000e+00	1.500000000000000000e+00	1.500000000000000000e+00	1.500000000000000000e+00	1.366971254348754883e+00	1.368000388145446777e+00	1.500000000000000000e+00	1.000000000000000000e+00	1.000000000000000000e+00	1.159290552139282227e+00	1.000000000000000000e+00	1.003534555435180664e+00	1.000000000000000000e+00	1.313634753227233887e+00	1.273099064826965332e+00	1.000000000000000000e+00	1.023988723754882812e+00
		1.183126807212829590e+00	1.091563403606414795e+00	1.000000000000000000e+00	1.084801316261291504e+00	1.095069408416748047e+00	1.000000000000000000e+00	1.179642677307128906e+00	1.000000000000000000e+00	1.000000000000000000e+00	1.000000000000000000e+00	1.000000000000000000e+00	1.121646702289581299e+00	1.230491876602172852e+00	1.012801527976989746e+00	1.000000000000000000e+00	1.000000000000000000e+00	1.000000000000000000e+00	1.142723083496093750e+00	1.000000000000000000e+00	1.266625761985778809e+00	1.495394945144653320e+00	1.292759060859680176e+00	1.500000000000000000e+00	1.449333190917968750e+00	1.500000000000000000e+00	1.027904868125915527e+00	1.352206230163574219e+00	1.142335057258605957e+00	1.233680367469787598e+00	1.500000000000000000e+00	1.232656002044677734e+00	1.500000000000000000e+00	1.286821007728576660e+00	1.000000000000000000e+00	1.124362468719482422e+00	1.000000000000000000e+00	1.078521609306335449e+00	1.000000000000000000e+00	1.000000000000000000e+00	1.000000000000000000e+00	1.000000000000000000e+00	1.282534360885620117e+00	1.168012738227844238e+00	1.008277654647827148e+00	1.126873612403869629e+00	1.000000000000000000e+00	1.000000000000000000e+00	1.039224743843078613e+00
		1.000000000000000000e+00	1.000000000000000000e+00	1.000000000000000000e+00	1.000000000000000000e+00	1.000000000000000000e+00	1.000000000000000000e+00	1.234299540519714355e+00	1.000000000000000000e+00	1.000000000000000000e+00	1.000000000000000000e+00	1.500000000000000000e+00	1.034809350967407227e+00	1.031805038452148438e+00	1.037813663482666016e+00	1.410493254661560059e+00	1.358093976974487305e+00	1.111332774162292480e+00	1.500000000000000000e+00	1.248960733413696289e+00	1.221004486083984375e+00	1.500000000000000000e+00	1.500000000000000000e+00	1.500000000000000000e+00	1.450524806976318359e+00	1.500000000000000000e+00	1.500000000000000000e+00	1.500000000000000000e+00	1.500000000000000000e+00	1.000000000000000000e+00	1.500000000000000000e+00	1.000000000000000000e+00	1.000000000000000000e+00	1.500000000000000000e+00	1.391919851303100586e+00	1.163364291191101074e+00	1.000000000000000000e+00	1.000000000000000000e+00	1.000000000000000000e+00	1.090311527252197266e+00	1.000000000000000000e+00	1.000000000000000000e+00	1.000000000000000000e+00	1.000000000000000000e+00	1.000000000000000000e+00	1.000000000000000000e+00	1.000000000000000000e+00	1.000000000000000000e+00	1.000000000000000000e+00
		1.000000000000000000e+00	1.000000000000000000e+00	1.000000000000000000e+00	1.112803339958190918e+00	1.000000000000000000e+00	1.000000000000000000e+00	1.000000000000000000e+00	1.000000000000000000e+00	1.000000000000000000e+00	1.000000000000000000e+00	1.165838599205017090e+00	1.250000000000000000e+00	1.500000000000000000e+00	1.000000000000000000e+00	1.500000000000000000e+00	1.000000000000000000e+00	1.388246774673461914e+00	1.500000000000000000e+00	1.500000000000000000e+00	1.500000000000000000e+00	1.500000000000000000e+00	1.500000000000000000e+00	1.500000000000000000e+00	1.500000000000000000e+00	1.500000000000000000e+00	1.500000000000000000e+00	1.368251562118530273e+00	1.457628011703491211e+00	1.173109292984008789e+00	1.500000000000000000e+00	1.500000000000000000e+00	1.042832016944885254e+00	1.141692519187927246e+00	1.241681933403015137e+00	1.339683175086975098e+00	1.389461994171142578e+00	1.000000000000000000e+00	1.000000000000000000e+00	1.000000000000000000e+00	1.000000000000000000e+00	1.109788656234741211e+00	1.000000000000000000e+00	1.000000000000000000e+00	1.000000000000000000e+00	1.000000000000000000e+00	1.000000000000000000e+00	1.092345237731933594e+00	1.000000000000000000e+00
		1.164779901504516602e+00	1.084194421768188477e+00	1.003608942031860352e+00	1.000000000000000000e+00	1.000000000000000000e+00	1.000000000000000000e+00	1.085530161857604980e+00	1.000000000000000000e+00	1.316820979118347168e+00	1.000000000000000000e+00	1.000000000000000000e+00	1.106636285781860352e+00	1.092052817344665527e+00	1.121219754219055176e+00	1.500000000000000000e+00	1.500000000000000000e+00	1.359862565994262695e+00	1.500000000000000000e+00	1.500000000000000000e+00	1.500000000000000000e+00	1.500000000000000000e+00	1.468198657035827637e+00	1.308467388153076172e+00	1.473893165588378906e+00	1.210823059082031250e+00	1.000000000000000000e+00	1.410715222358703613e+00	1.355491757392883301e+00	1.500000000000000000e+00	1.134357929229736328e+00	1.068938970565795898e+00	1.000000000000000000e+00	1.351032018661499023e+00	1.000000000000000000e+00	1.250971555709838867e+00	1.000000000000000000e+00	1.036789774894714355e+00	1.000000000000000000e+00	1.000000000000000000e+00	1.126681327819824219e+00	1.068168401718139648e+00	1.035190582275390625e+00	1.000000000000000000e+00	1.000000000000000000e+00	1.238453388214111328e+00	1.039377927780151367e+00	1.218007445335388184e+00	1.000000000000000000e+00
		1.000000000000000000e+00	1.006490290164947510e+00	1.012980580329895020e+00	1.145413160324096680e+00	1.243993878364562988e+00	1.000000000000000000e+00	1.213484525680541992e+00	1.000000000000000000e+00	1.000000000000000000e+00	1.293513417243957520e+00	1.002851843833923340e+00	1.408474802970886230e+00	1.422624349594116211e+00	1.394325256347656250e+00	1.000000000000000000e+00	1.327952980995178223e+00	1.145516157150268555e+00	1.418928623199462891e+00	1.000000000000000000e+00	1.017932772636413574e+00	1.500000000000000000e+00	1.469546318054199219e+00	1.475854396820068359e+00	1.000000000000000000e+00	1.000000000000000000e+00	1.381715655326843262e+00	1.081610441207885742e+00	1.195091724395751953e+00	1.332054376602172852e+00	1.500000000000000000e+00	1.000000000000000000e+00	1.047103404998779297e+00	1.000000000000000000e+00	1.000000000000000000e+00	1.025570869445800781e+00	1.000000000000000000e+00	1.000000000000000000e+00	1.000000000000000000e+00	1.000000000000000000e+00	1.000000000000000000e+00	1.000000000000000000e+00	1.080430626869201660e+00	1.000000000000000000e+00	1.123988509178161621e+00	1.000000000000000000e+00	1.000000000000000000e+00	1.072813868522644043e+00	1.103951215744018555e+00
		1.000000000000000000e+00	1.000000000000000000e+00	1.000000000000000000e+00	1.326320409774780273e+00	1.000000000000000000e+00	1.000000000000000000e+00	1.039864897727966309e+00	1.000000000000000000e+00	1.000000000000000000e+00	1.000000000000000000e+00	1.229462981224060059e+00	1.095630228519439697e+00	1.191260457038879395e+00	1.000000000000000000e+00	1.182207107543945312e+00	1.055738210678100586e+00	1.000000000000000000e+00	1.000000000000000000e+00	1.120620369911193848e+00	1.060438632965087891e+00	1.116706013679504395e+00	1.116843461990356445e+00	1.158148884773254395e+00	1.047964692115783691e+00	1.000000000000000000e+00	1.172553658485412598e+00	1.226937770843505859e+00	1.003523111343383789e+00	1.238949060440063477e+00	1.004808545112609863e+00	1.016573071479797363e+00	1.267401933670043945e+00	1.000000000000000000e+00	1.074522733688354492e+00	1.000000000000000000e+00	1.000000000000000000e+00	1.000000000000000000e+00	1.125857830047607422e+00	1.000000000000000000e+00	1.000000000000000000e+00	1.068999767303466797e+00	1.144934177398681641e+00	1.000000000000000000e+00	1.158287763595581055e+00	1.000000000000000000e+00	1.000000000000000000e+00	1.044257044792175293e+00	1.025536894798278809e+00
		1.000000000000000000e+00	1.145464301109313965e+00	1.290928602218627930e+00	1.000000000000000000e+00	1.126853942871093750e+00	1.016742706298828125e+00	1.000000000000000000e+00	1.000000000000000000e+00	1.000000000000000000e+00	1.000000000000000000e+00	1.027045369148254395e+00	1.202904045581817627e+00	1.405808091163635254e+00	1.000000000000000000e+00	1.069278478622436523e+00	1.000000000000000000e+00	1.270664095878601074e+00	1.115303158760070801e+00	1.000000000000000000e+00	1.000000000000000000e+00	1.000000000000000000e+00	1.000000000000000000e+00	1.116696953773498535e+00	1.408833384513854980e+00	1.000000000000000000e+00	1.126286745071411133e+00	1.006962776184082031e+00	1.000000000000000000e+00	1.069155573844909668e+00	1.000000000000000000e+00	1.000000000000000000e+00	1.222252011299133301e+00	1.000000000000000000e+00	1.344686746597290039e+00	1.000000000000000000e+00	1.000000000000000000e+00	1.000000000000000000e+00	1.000000000000000000e+00	1.048449635505676270e+00	1.000000000000000000e+00	1.000000000000000000e+00	1.278227210044860840e+00	1.000000000000000000e+00	1.041734576225280762e+00	1.000000000000000000e+00	1.063526034355163574e+00	1.000000000000000000e+00	1.035403609275817871e+00
[truncated: 156 more rows]
[truncated: 377 more columns]

## Sheet: Figure 2b
Figure 2b
		tmin(s)	tmax(s)	fmin(MHz)	fmax(MHz)	Drift-rate(MHZ/s)
	Bounds	20263.3	20264.4	8.00171	16.9708	-12.452
[truncated: 425 more rows]
[truncated: 377 more columns]

## Sheet: Figure 2c
Figure 2c
		tmin(s)	tmax(s)	fmin(MHz)	fmax(MHz)	Drift-rate(MHZ/s)
	Bounds	30069.7	30070.8	8.00171	16.9708	-3.36143
[truncated: 425 more rows]
[truncated: 377 more columns]

## Sheet: Figure 2d
Figure 2d
		tmin(s)	tmax(s)	fmin(MHz)	fmax(MHz)	Drift-rate(MHZ/s)
	Bounds	30353.8	30354.9	8.00171	16.9708	-16.8673
[truncated: 425 more rows]
[truncated: 377 more columns]

## Sheet: Figure 2e
Figure 2e
		tmin(s)	tmax(s)	fmin(MHz)	fmax(MHz)	Drift-rate(MHZ/s)
	Bounds	16717.9	16719	8.00171	16.9708	-4.05599
[truncated: 425 more rows]
[truncated: 377 more columns]

## Sheet: Figure 2f
Figure 2f
		tmin(s)	tmax(s)	fmin(MHz)	fmax(MHz)	Drift-rate(MHZ/s)
	Bounds	23429.4	23430.5	8.00171	16.9708	-12.7777
[truncated: 425 more rows]
[truncated: 377 more columns]

## Sheet: Figure 3a
Figure 3a
		x	y
	Io (-35<s<-10), LH	-34	0
		-33	0
		-32	0
		-31	0
		-30	14
		-29	21
		-28	0
		-27	20
		-26	14
		-25	13
		-24	62
		-23	66
		-22	155
		-21	552
		-20	369
		-19	1104
		-18	551
		-17	1070
		-16	882
		-15	1002
		-14	743
		-13	1300
		-12	1439
		-11	789
		-10	394
		x	y
	Io(-10<s<0), LH	-9	212
		-8	115
		-7	92
		-6	53
		-5	74
		-4	86
		-3	108
		-2	50
		-1	0
		0	0
		x	y
	Io(0<s<20), LH	1	0
		2	0
		3	24
		4	32
		5	6
		6	1
		7	14
		8	6
		9	0
		10	3
		11	0
		12	3
		13	1
		14	2
		15	0
[truncated: 5 more rows]

## Sheet: Figure 3b
Figure 3b
[truncated: 58 more rows]

[truncated: 37 more sheets: Figure 3c, Figure 3d, Figure 3e, Figure 3f, Figure 4a, Figure 4b, Figure 4c, Figure 4d, Figure 4e, Figure 4f, Figure 5a, Figure 5b, Figure 5c, Figure 6a, Figure 6b, Figure 6c, Figure 6d, Figure 6e, Figure 6f, Figure 6g …]
